# Supplementary material for: Detection of rabies virus via exciton energy transfer between CdTe quantum dots and Au nanoparticles
Source: Front Vet Sci. 2022 Dec 22;9:1079916. doi: 10.3389/fvets.2022.1079916 (PMC9813487; doi:10.3389/fvets.2022.1079916)
Supplement: Supplementary file 1 [file Data_Sheet_1.ZIP]

Archive with 20 entries (13 files):
- Raw data/
- Raw data/Figure 1/
- Raw data/Figure 1/AuNPs-HRTEM.tif
- Raw data/Figure 1/CdTe-HRTEM.tif
- Raw data/Figure 1/Figure 2 C and F.xlsx
- Raw data/Figure 1/Size distribution.xlsx
- Raw data/Figure 2/
- Raw data/Figure 2/TiO2-SEM.tif
- Raw data/Figure 2/xps data-1.xls
- Raw data/Figure 3/
- Raw data/Figure 3/Figure 3-A .xlsx
- Raw data/Figure 3/Figure 3-B-10.30.xlsx
- Raw data/Figure 3/Figure 3-C-10.30.xlsx
- Raw data/Figure 4/
- Raw data/Figure 4/Figure 4.xlsx
- Raw data/Figure 5/
- Raw data/Figure 5/Figure 5 .xlsx
- Raw data/Figure 6/
- Raw data/Figure 6/Figure 6 PCR-1.tif
- Raw data/Figure 6/Figure 6 PCR-2.tif
