# Supplementary material for: Detection of rabies virus via exciton energy transfer between CdTe quantum dots and Au nanoparticles
Source: Front Vet Sci. 2022 Dec 22;9:1079916. doi: 10.3389/fvets.2022.1079916 (PMC9813487; doi:10.3389/fvets.2022.1079916)
Supplement: Supplementary file 1 [file Data_Sheet_1.ZIP › Raw data/Figure 1/Figure 2 C and F.xlsx]

## Sheet: PL-CdTe
Wavel.	PL intensity (a.u.)
300	79281
310	74912
320	72102
330	69387
340	65069
350	53997
360	28765
370	12036
380	6920
390	3520
400	1004
410	406
420	45
430	42
440	43
450	453
460	563
470	1205
480	2525
490	3502
500	5970
510	9662
520	15381
530	21409
540	28715
550	31642
560	32528
570	31640
580	28710
590	21410
600	15378
610	9659
620	5820
630	2860
640	1200
650	502
660	489
670	450
680	406
690	67
700	-100
710	-127
720	-103
730	-122
740	-121
750	-172
760	-150
770	-158
780	-145
790	-128
800	-153
810	-161
820	-167
830	-197
840	-214
850	-208

## Sheet: OD-CdTe QDs
Wavel.	Absorbance(a.u.)
350	0.3401
352	0.3263
354	0.3115
356	0.2985
358	0.2842
360	0.268
362	0.259
364	0.2423
366	0.2267
368	0.2103
370	0.2008
372	0.1866
374	0.1762
376	0.1685
378	0.1624
380	0.1551
382	0.1481
384	0.1424
386	0.138
388	0.1335
390	0.1299
392	0.127
394	0.1236
396	0.1212
398	0.1179
400	0.1155
402	0.1128
404	0.1105
406	0.1084
408	0.1064
410	0.1047
412	0.1033
414	0.1008
416	0.0986
418	0.0976
420	0.0963
422	0.0946
424	0.0933
426	0.0919
428	0.0912
430	0.0899
432	0.0884
434	0.0875
436	0.0866
438	0.086
440	0.085
442	0.0843
444	0.0837
446	0.0829
448	0.0825
450	0.082
452	0.0818
454	0.0817
456	0.0818
458	0.0813
460	0.0818
462	0.0815
464	0.0814
466	0.0821
468	0.0823
470	0.0825
472	0.0834
474	0.0835
476	0.0844
478	0.0852
480	0.0861
482	0.0868
484	0.0873
486	0.0879
488	0.0879
490	0.0884
492	0.0887
494	0.0894
496	0.0895
498	0.0902
500	0.0902
502	0.0903
504	0.09
506	0.0895
508	0.089
510	0.0876
512	0.0869
514	0.0846
516	0.0829
518	0.0814
520	0.0797
522	0.0773
524	0.0742
526	0.0708
528	0.0689
530	0.0666
532	0.0647
534	0.0623
536	0.0598
538	0.0583
540	0.0559
542	0.0548
544	0.053
546	0.0518
548	0.0507
550	0.0494
552	0.0487
554	0.0482
556	0.0476
558	0.0469
560	0.0466
562	0.0463
564	0.0461
566	0.0457
568	0.0457
570	0.0454
572	0.0453
574	0.0452
576	0.045
578	0.0451
580	0.0449
582	0.0451
584	0.0452
586	0.0449
588	0.0449
590	0.045
592	0.0448
594	0.0449
596	0.0449
598	0.045
600	0.0448
602	0.0449
604	0.0448
606	0.0447
608	0.0447
610	0.0446
612	0.0446
614	0.0444
616	0.0443
618	0.0442
620	0.044
622	0.0439
624	0.0439
626	0.0437
628	0.0435
630	0.0433
632	0.0432
634	0.043
636	0.0431
638	0.0428
640	0.0428
642	0.0428
644	0.0427
646	0.0424
648	0.0424
650	0.0424
652	0.0422
654	0.0421
656	0.042
658	0.0418
660	0.0419
662	0.0417
664	0.0418
666	0.0416
668	0.0415
670	0.0414
672	0.0414
674	0.0413
676	0.0413
678	0.0409
680	0.0411
682	0.041
684	0.041
686	0.0409
688	0.0409
690	0.0409
692	0.0408
694	0.0408
696	0.0407
698	0.0407
700	0.0408

## Sheet: OD-AuNPs
Wavel.	Absorbance(a.u.)
350	0.69984
352	0.68508
354	0.67086
356	0.64998
358	0.63504
360	0.61092
362	0.59868
364	0.57852
366	0.5562
368	0.53712
370	0.5112
372	0.49626
374	0.4824
376	0.4725
378	0.46368
380	0.45684
382	0.4482
384	0.4419
386	0.43686
388	0.43272
390	0.42948
392	0.42696
394	0.4239
396	0.42192
398	0.41922
400	0.41634
402	0.41454
404	0.41256
406	0.4104
408	0.40878
410	0.40698
412	0.40572
414	0.40302
416	0.4005
418	0.3996
420	0.39816
422	0.39582
424	0.39402
426	0.39222
428	0.39168
430	0.38916
432	0.38736
434	0.38592
436	0.3843
438	0.3834
440	0.38124
442	0.38016
444	0.37836
446	0.37656
448	0.37512
450	0.3735
452	0.37224
454	0.37116
456	0.37026
458	0.36828
460	0.36738
462	0.3663
464	0.36504
466	0.36468
468	0.36396
470	0.3627
472	0.36234
474	0.36216
476	0.36234
478	0.3627
480	0.36342
482	0.36414
484	0.3645
486	0.36594
488	0.36594
490	0.36774
492	0.36882
494	0.37188
496	0.37422
498	0.37836
500	0.38088
502	0.38448
504	0.38682
506	0.39042
508	0.39276
510	0.39582
512	0.39744
514	0.40014
516	0.40104
518	0.40302
520	0.40464
522	0.40536
524	0.40626
526	0.40518
528	0.4068
530	0.40408
532	0.40324
534	0.40305
536	0.4014
538	0.40039
540	0.3964
542	0.38844
544	0.37924
546	0.36914
548	0.36083
550	0.35062
552	0.3408
554	0.30272
556	0.27307
558	0.24084
560	0.21154
562	0.19236
564	0.16201
566	0.14519
568	0.13818
570	0.12173
572	0.11517
574	0.10164
576	0.09158
578	0.08153
580	0.07548
582	0.06914
584	0.06714
586	0.06513
588	0.06313
590	0.06112
592	0.05812
594	0.05611
596	0.05411
598	0.0521
600	0.05098
602	0.04925
604	0.04809
606	0.04782
608	0.04676
610	0.04581
612	0.04457
614	0.04262
616	0.04059
618	0.03855
620	0.03516
622	0.03248
624	0.03045
626	0.0284
628	0.02535
630	0.0231
632	0.02131
634	0.02008
636	0.01908
638	0.01815
640	0.01725
642	0.01622
644	0.0152
646	0.01419
648	0.01317
650	0.01215
652	0.01132
654	0.0102
656	0.00951
658	0.00901
660	0.00892
662	0.00881
664	0.00871
666	0.00861
668	0.00851
670	0.00841
672	0.00831
674	0.00821
676	0.00811
678	0.00808
680	0.00791
682	0.00784
684	0.00774
686	0.00764
688	0.00754
690	0.00744
692	0.00731
694	0.00724
696	0.00714
698	0.00704
700	0.00701
--
--
--
--
--
--
--
--
--
--
--
--
--
--
--
--
--
--
--
--
--
--
--
--
--
--
--
--
--
--
--
--
--
--
--
--
--
--
--
--
--
--
--
--
--
--
--
--
--
--
--
--
--
--
--
--
--
--
--
--
--
--
--
--
--
--
--
--
--
--
--
--
--
--
--
--
--
--
--
--
--
--
--
--
--
--
--
--
--
--
--
--
--
--
--
--
--
--
--
--
--
--
--
--
--
--
--
--
--
--
--
--
--
--
--
--
--
--
--
--
--
--
--
--
--
--
--
--
--
--
--
--
--
--
--
--
--
--
--
--
--
--
--
--
--
--
--
--
--
--
--
--
--
--
--
--
--
--
--
--
--
--
--
--
--
--
--
--
--
--
--
--
--
--
--
--
--
--
--
--
--
--
--
--
--
--
--
--
--
--
--
--
--
--
--
--
--
--
--
--
--
--
--
--
--
--
--
--
--
--
--
--
--
--
--
--
--
--
--
--
--
--
--
--
--
--
--
--
--
--
--
--
--
--
--
--
--
--
--
--
--
--
--
--
--
--
--
--
--
--
--
--
--
--
--
--
--
--
--
--
--
--
--
--
--
--
--
--
--
--
--
--
--
--
--
--
--
--
--
--
--
--
--
--
--
--
--
--
--
--
--
--
--
--
--
--
--
--
--
--
--
--
--
--
--
--
--
--
--
--
--
--
--
--
--
--
--
--
--
--
--
--
--
--
--
--
--
--
--
--
--
--
--
--
--
--
--
--
--
--
--
--
--
--
--
--
--
--
--
--
--
--
--
--
--
--
--
--
--
--
--
--
--
--
--
--
--
--
--
--
--
--
--
--
--
--
--
--
--
--
--
--
--
--
--
--
--
--
--
--
--
--
--
--
--
--
--
--
--
--
--
--
--
--
--
--
--
--
--
--
--
--
--
--
--
--
--
--
--
--
--
--
--
--
--
--
--
--
--
--
--
--
--
--
--
--
--
--
--
--
--
--
--
--
--
--
--
--
--
--
--
--
--
--
--
--
--
--
--
--
--
--
--
--
--
--
--
--
--
--
--
--
--
--
--
--
--
--
--
--
--
--
--
--
--
--
--
--
--
--
--
--
--
--
--
--
--
--
--
--
--
--
--
--
--
--
--
--
--
--
--
--
--
--
--
--
--
--
--
--
--
--
--
--
--
--
--
--
--
--
--
--
--
--
--
--
--
--
--
--
--
--
--
--
--
--
--
--
--
--
--
--
--
--
--
--
--
--
--
--
--
--
--
--
--
--
--
--
--
--
--
--
--
--
--
--
--
--
--
--
--
--
--
--
--
--
--
--
--
--
--
--
--
--
--
--
--
--
--
--
--
--
--
--
--
--
--
--
--
--
--
--
--
--
--
--
--
--
--
--
--
--
--
--
--
--
--
--
--
--
--
--
--
--
--
--
--
--
--
--
--
--
--
--
--
--
--
--
--
--
--
--
--
--
--
--
--
--
--
--
--
--
--
--
--
--
--
--
--
--
--
--
--
--
--
--
--
--
--
--
--
--
--
--
--
--
--
--
--
--
--
--
--
--
--
--
--
--
--
--
--
--
--
--
--
--
--
--
--
--
--
--
--
--
--
--
--
--
--
--
--
--
--
--
--
--
--
--
--
--
--
--
--
--
--
--
--
--
--
--
--
--
--
--
--
--
--
--
--
--
--
--
--
--
--
--
--
--
--
--
--
--
--
--
--
--
--
--
--
--
--
--
--
--
--
--
--
--
--
--
--
--
--
--
--
--
--
--
--
--
--
--
--
--
--
--
--
--
--
--
--
--
--
--
--
--
--
--
--
--
--
--
--
--
--
--
--
--
--
--
--
--
--
--
--
--
--
--
--
--
--
--
--
--
--
--
--
--
--
--
--
--
--
--
--
--
--
--
--
--
--
--
--
--
--
--
--
--
--
--
--
--
--
--
--
--
--
--
--
--
--
--
--
--
--
--
--
--
--
--
--
--
--
--
--
--
--
--
--
--
--
--
--
--
--
--
--
--
--
--
--
--
--
--
--
--
--
--
--
--
--
--
--
--
--
--
--
--
--
--
--
--
--
--
--
--
--
--
--
--
--
--
--
--
--
--
--
--
--
--
--
--
--
--
--
--
--
--
--
--
--
--
--
--
--
--
--
--
--
--
--
--
--
--
--
--
--
--
--
--
--
--
--
--
--
--
--
--
--
--
--
--
--
--
--
--
--
--
--
--
--
--
--
--
--
--
--
--
--
--
--
--
--
--
--
--
--
--
--
--
--
--
--
--
--
--
--
--
--
--
--
--
--
--
--
--
--
--
--
--
--
--
--
--
--
--
--
--
--
--
--
--
--
--
--
--
--
--
--
--
--
--
--
--
--
--
--
--
--
--
--
--
--
--
--
--
--
--
--
--
--
--
--
--
--
--
--
--
--
--
--
--
--
--
--
--
--
--
--
--
--
--
--
--
--
--
--
--
--
--
--
--
--
--
--
--
--
--
--
--
--
--
--
--
--
--
--
--
--
--
--
--
--
--
--
--
--
--
--
--
--
--
--
--
--
--
--
--
--
--
--
--
--
--
--
--
--
--
--
--
--
--
--
--
--
--
--
--
--
--
--
--
--
--
--
--
--
--
--
--
--
--
--
--
--
--
--
--
--
--
--
--
--
--
--
--
--
--
--
--
--
--
--
--
--
--
--
--
--
--
--
--
--
--
--
--
--
--
--
--
--
--
--
--
--
--
--
--
--
--
--
--
--
--
--
--
--
--
--
--
--
--
--
--
--
--
--
--
--
--
--
--
--
--
--
--
--
--
--
--
--
--
--
--
--
--
--
--
--
--
--
--
--
--
--
--
--
--
--
--
--
--
--
--
--
--
--
--
--
--
--
--
--
--
--
--
--
--
--
--
--
--
--
--
--
--
--
--
--
--
--
--
--
--
--
--
--
--
--
--
--
--
--
--
--
--
--
--
--
--
--
--
--
--
--
--
--
--
--
--
--
--
--
--
--
--
--
--
--
--
--
--
--
--
--
--
--
--
--
--
--
--
--
--
--
--
--
--
--
--
--
--
--
--
--
--
--
--
--
--
--
--
--
--
--
--
--
--
--
--
--
--
--
--
--
--
--
--
--
--
--
--
--
--
--
--
--
--
--
--
--
--
--
--
--
--
--
--
--
--
--
--
--
--
--
--
--
--
--
--
--
--
--
--
--
--
--
--
--
--
--
--
--
--
--
--
--
--
--
--
--
--
--
--
--
--
--
--
--
--
--
--
--
--
--
--
--
--
--
--
--
--
--
--
--
--
--
--
--
--
--
--
--
--
--
--
--
--
--
--
--
--
--
--
--
--
--
--
--
--
--
--
--
--
--
--
--
--
--
--
--
--
--
--
--
--
--
--
--
--
--
--
--
--
--
--
--
--
--
--
--
--
--
--
--
--
--
--
--
--
--
--
--
--
--
--
--
--
--
--
--
--
--
--
--
--
--
--
--
--
--
--
--
--
--
--
--
--
--
--
--
--
--
--
--
--
--
--
--
--
--
--
--
--
--
--
--
--
--
--
--
--
--
--
--
--
--
--
--
--
--
--
--
--
--
--
--
--
--
--
--
--
--
--
--
--
--
--
--
--
--
--
--
--
--
--
--
--
--
--
--
--
--
--
--
--
--
--
--
--
--
--
--
--
--
--
--
--
--
--
--
--
--
--
--
--
--
--
--
--
--
--
--
--
--
--
--
--
--
--
--
--
--
--
--
--
--
--
--
--
--
--
--
--
--
--
--
--
--
--
--
--
--
--
--
--
--
--
--
--
--
--
--
--
--
--
--
--
--
--
--
--
--
--
--
--
--
--
--
--
--
--
--
--
--
--
--
--
--
--
--
--
--
--
--
--
--
--
--
--
--
--
--
--
--
--
--
--
--
--
--
--
--
--
--
--
--
--
--
--
--
--
--
--
--
--
--
--
--
--
--
--
--
--
--
--
--
--
--
--
--
--
--
--
--
--
--
--
--
--
--
--
--
--
--
--
--
--
--
--
--
--
--
--
--
--
--
--
--
--
--
--
--
--
--
--
--
--
--
--
--
--
--
--
--
--
--
--
--
--
--
--
--
[truncated: 250,002+ more rows]
