# Supplementary material for: Detection of rabies virus via exciton energy transfer between CdTe quantum dots and Au nanoparticles
Source: Front Vet Sci. 2022 Dec 22;9:1079916. doi: 10.3389/fvets.2022.1079916 (PMC9813487; doi:10.3389/fvets.2022.1079916)
Supplement: Supplementary file 1 [file Data_Sheet_1.ZIP › Raw data/Figure 1/Size distribution.xlsx]

## Sheet: CdTe
粒径区间	百分比	实际个数
2.2-2.4	0.05882	5
2.4-2.6	0.05882	5
2.6-2.8	0.17647	15
2.8-3	0.35294	30
3-3.2	0.17647	15
3.2-3.4	0.11765	10
3.4-3.6	0.05882	5

## Sheet: AuNPs
粒径区间	百分比	实际个数
2.5-2.8	0.07895	15
2.8-3.1	0.13158	25
3.1-3.4	0.15789	30
3.4-3.7	0.26316	50
3.7-4.0	0.15789	30
4.0-4.3	0.10526	20
4.3-4.6	0.07895	15
4.6-4.9	0.05263	10
