# Supplementary material for: Detection of rabies virus via exciton energy transfer between CdTe quantum dots and Au nanoparticles
Source: Front Vet Sci. 2022 Dec 22;9:1079916. doi: 10.3389/fvets.2022.1079916 (PMC9813487; doi:10.3389/fvets.2022.1079916)
Supplement: Supplementary file 1 [file Data_Sheet_1.ZIP › Raw data/Figure 2/xps data-1.xls]

## Sheet: O1s Scan
							Acquisition Parameters :
							Parameter
							Total acquisition time	1 mins 0.2 secs
							Number of Scans	3
﻿							Source Gun Type	Al K Alpha
Axis	Energy	Elements=	401				Spot Size	400 µm
							Lens Mode	Standard
E:\XPS data\2019.09\2019.09.30\0930-10XPS-HZG\B5\B5.DATA\O1s Scan_0.VGD							Analyser Mode	CAE : Pass Energy 30.0 eV
							Energy Step Size	0.050 eV
							Number of Energy Steps	401
Binding Energy (E)				Backgnd.
eV		Counts / s		Counts / s
545.83		22968.9		0
545.78		23104.6		0
545.73		23113.5		0
545.68		22888.6		0
545.63		22910		0
545.58		22913.2		0
545.53		22784.6		0
545.48		22879.2		0
545.43		22390		0
545.38		22252.6		0
545.33		22744.4		0
545.28		22731.9		0
545.23		23014.1		0
545.18		22869.9		0
545.13		22752		0
545.08		23095.7		0
545.03		23169.7		0
544.98		22894.4		0
544.93		22848.7		0
544.88		23087.3		0
544.83		23008.5		0
544.78		22598.1		0
544.73		22663.3		0
544.68		22570.2		0
544.63		22377.5		0
544.58		22703		0
544.53		22984.9		0
544.48		23062.3		0
544.43		23286.8		0
544.38		23225.5		0
544.33		22989.8		0
544.28		22971.9		0
544.23		22998.2		0
544.18		22911.2		0
544.13		22804.4		0
544.08		22974.8		0
544.03		23411.3		0
543.98		23622.5		0
543.93		23495.9		0
543.88		23538.4		0
543.83		23241.3		0
543.78		22957		0
543.73		23616.6		0
543.68		23819.1		0
543.63		23814.9		0
543.58		23709.8		0
543.53		23457.2		0
543.48		23357.5		0
543.43		23537.8		0
543.38		23286.9		0
543.33		23310.1		0
543.28		23388.9		0
543.23		22913.9		0
543.18		23123.9		0
543.13		23556.8		0
543.08		23362.4		0
543.03		23225.5		0
542.98		23457.8		0
542.93		23225.9		0
542.88		22959.1		0
542.83		23071.8		0
542.78		22925.7		0
542.73		22827.9		0
542.68		22994.4		0
542.63		22847.4		0
542.58		23286.5		0
542.53		23173.1		0
542.48		22996.2		0
542.43		22494		0
542.38		22466.8		0
542.33		22424.2		0
542.28		22412.3		0
542.23		22518.1		0
542.18		22878.1		0
542.13		22768.5		0
542.08		22614.3		0
542.03		22737.8		0
541.98		22595.7		0
541.93		22492		0
541.88		22659.1		0
541.83		22661.6		0
541.78		22371.3		0
541.73		22400.8		0
541.68		22667.9		0
541.63		22612.9		0
541.58		22207.4		0
541.53		22521.9		0
541.48		22535.2		0
541.43		22470.2		0
541.38		22396.7		0
541.33		22405.5		0
541.28		22758.8		0
541.23		22387		0
541.18		21910.2		0
541.13		21998.2		0
541.08		22316.8		0
541.03		22108.1		0
540.98		22009.2		0
540.93		21987.7		0
540.88		21683.9		0
540.83		21761.6		0
540.78		21745.5		0
540.73		21606.8		0
540.68		21513.9		0
540.63		21471.4		0
540.58		21233.7		0
540.53		20884.1		0
540.48		20729		0
540.43		20875.7		0
540.38		21121.6		0
540.33		21004.5		0
540.28		20707.1		0
540.23		20609.8		0
540.18		20344.2		0
540.13		20488.8		0
540.08		20562.7		0
540.03		20337.4		0
539.98		19801.7		0
539.93		19708		0
539.88		19952.2		0
539.83		19708.7		0
539.78		19587.5		0
539.73		19912.9		0
539.68		20014.9		0
539.63		19590		0
539.58		19242.3		0
539.53		19319.4		0
539.48		19349.9		0
539.43		19235.5		0
539.38		19369.1		0
539.33		19433.6		0
539.28		19161.1		0
539.23		18857.4		0
539.18		19143.1		0
539.13		19050.1		0
539.08		18920.7		0
539.03		18818.4		0
538.98		18803.8		0
538.93		19129.3		0
538.88		19402.2		0
538.83		19060.4		0
538.78		18949.2		0
538.73		19009.6		0
538.68		19015.6		0
538.63		18600.6		0
538.58		18427.3		0
538.53		18326		0
538.48		18326.4		0
538.43		18529.3		0
538.38		18302.7		0
538.33		18321.7		0
538.28		18194.6		0
538.23		18212.9		0
538.18		18208.5		0
538.13		18185		0
538.08		18217		0
538.03		18247		0
537.98		18348.6		0
537.93		18373.2		0
537.88		18277.6		0
537.83		18064.1		0
537.78		18067.2		0
537.73		18092.8		0
537.68		18163.5		0
537.63		18182.4		0
537.58		18309.1		0
537.53		18340.6		0
537.48		18168.2		0
537.43		18352.8		0
537.38		18377.6		0
537.33		18161.9		0
537.28		18080		0
537.23		17979.7		0
537.18		18208.3		0
537.13		18134.9		0
537.08		18250.9		0
537.03		18228.9		0
536.98		18274		0
536.93		18235.6		0
536.88		18287.6		0
536.83		17878.7		0
536.78		18033.1		0
536.73		18382.8		0
536.68		18513		0
536.63		18590		0
536.58		18638.6		0
536.53		18738.3		0
536.48		18713.6		0
536.43		18376.9		0
536.38		18584.2		0
536.33		18666.2		0
536.28		18343.3		0
536.23		18493.8		0
536.18		18667.4		0
536.13		18766.4		0
536.08		18637.1		0
536.03		18272.6		0
535.98		18676.8		0
535.93		18956.4		0
535.88		18722.3		0
535.83		18955.7		0
535.78		19173.9		0
535.73		19025.4		0
535.68		19145.5		0
535.63		19147.7		0
535.58		18709.5		0
535.53		18794.4		0
535.48		18928.4		0
535.43		18983.1		0
535.38		18873.7		0
535.33		19065.5		0
535.28		19325		0
535.23		19057.9		0
535.18		18922.8		0
535.13		19025.4		0
535.08		19397.9		0
535.03		19484		0
534.98		19097		0
534.93		19037.1		0
534.88		19311.2		0
534.83		19151.1		0
534.78		19044.2		0
534.73		18781.5		0
534.68		18985.3		0
534.63		19039.6		0
534.58		19202		0
534.53		19302.5		0
534.48		19077		0
534.43		19008.3		0
534.38		18991.7		0
534.33		18765.7		0
534.28		18667		0
534.23		18637.9		0
534.18		18787.2		0
534.13		18820.8		0
534.08		18799.9		0
534.03		18629.5		0
533.98		18156.7		0
533.93		17882.4		0
533.88		18103.7		0
533.83		18661.6		0
533.78		18571		18433.7
533.73		18404.8		18433.4
533.68		18828.8		18433.1
533.63		18763		18432.8
533.58		18631.8		18432.5
533.53		18137.4		18432.2
533.48		18162.7		18431.9
533.43		18450.4		18431.7
533.38		18411.7		18431.4
533.33		18641.2		18431
533.28		18524.6		18430.7
533.23		18282.8		18430.3
533.18		18864.2		18429.8
533.13		19036.4		18429.3
533.08		18997.1		18428.7
533.03		18899.4		18428
532.98		18782.2		18427.2
532.93		19136.4		18426.2
532.88		19085.7		18425.1
532.83		19119.4		18423.8
532.78		19702.7		18422.5
532.73		19960.3		18420.9
532.68		20066.8		18419.1
532.63		19989.4		18417.1
532.58		20245.5		18414.8
532.53		20932.3		18412.3
532.48		21057.4		18409.4
532.43		20869.8		18406.3
532.38		21433.6		18402.9
532.33		21918.7		18399.2
532.28		22338.2		18395
532.23		22222.3		18390.5
532.18		22424.4		18385.7
532.13		23269.3		18380.6
532.08		23931.9		18375.1
532.03		23884.5		18369.3
531.98		23831.1		18363.3
531.93		24163.6		18356.9
531.88		24452		18350.3
531.83		24380.5		18343.3
531.78		24417.1		18336.1
531.73		25077		18328.7
531.68		24999.2		18321
531.63		25297.3		18313
531.58		25781.6		18304.7
531.53		25926.7		18296.1
531.48		26627.6		18287.2
531.43		26769.5		18278
531.38		26842.8		18268.5
531.33		27176.9		18258.5
531.28		27201.6		18248.2
531.23		27677.7		18237.6
531.18		28375.2		18226.7
531.13		28631.3		18215.4
531.08		28405.1		18203.7
531.03		28795.7		18191.6
530.98		29313.6		18178.9
530.93		29924.1		18165.5
530.88		30335.7		18151.4
530.83		31198.5		18136.3
530.78		32557.9		18120.2
530.73		33824.9		18102.7
530.68		35320.4		18083.8
530.63		36899.1		18063
530.58		38822.2		18040.1
530.53		41203.4		18014.9
530.48		43612.1		17986.9
530.43		46912.4		17955.9
530.38		50190.1		17921.4
530.33		53368.3		17883.2
530.28		57747.4		17841
530.23		62525.3		17794.3
530.18		67098.7		17742.9
530.13		71388.4		17686.5
530.08		76216.2		17625.2
530.03		82308.5		17558.7
529.98		86788.8		17487.2
529.93		91297.1		17410.8
529.88		95691.1		17330
529.83		99606.1		17245.1
529.78		102737		17156.6
529.73		104379		17065.1
529.68		105561		16971.5
529.63		105958		16876.7
529.58		106042		16781.6
529.53		104629		16687.1
529.48		101741		16594
529.43		97768		16503.3
529.38		93204		16415.7
529.33		89254.6		16331.8
529.28		84421.1		16252.4
529.23		78533.2		16177.9
529.18		73284.6		16108.8
529.13		67853.1		16045.3
529.08		61656		15987.4
529.03		56449.6		15934.8
528.98		51150.1		15887.7
528.93		46325.4		15845.7
528.88		42452		15808.6
528.83		39237.6		15775.9
528.78		36035.3		15747.5
528.73		33336.2		15722.8
528.68		30954.2		15701.4
528.63		28456.5		15683
528.58		26279.5		15667.1
528.53		24829.2		15653.3
528.48		23218.8		15641.4
528.43		22106.6		15631.2
528.38		21779.9		15622.3
528.33		21112.3		15614.6
528.28		20522.6		15608
528.23		20150.8		15602.2
528.18		19532.9		15597.1
528.13		18932.9		15592.6
528.08		18394.9		15588.6
528.03		18016.6		15585.1
527.98		17439.7		15581.9
527.93		17571.4		15579.1
527.88		17415.1		15576.7
527.83		17239.9		15574.6
527.78		17154.8		15572.7
527.73		16739		15571.1
527.68		16671.5		15569.6
527.63		16473.6		15568.2
527.58		16330		15566.9
527.53		16307.3		15565.8
527.48		16614.6		15564.9
527.43		16496.2		15564
527.38		16043.9		15563.2
527.33		16054.6		15562.5
527.28		15805.3		15561.8
527.23		16004.9		15561.1
527.18		16224.8		15560.6
527.13		16290.8		15560.2
527.08		15915.5		15559.8
527.03		15471.4		15559.5
526.98		15309.8		15559.1
526.93		15774.7		15558.8
526.88		15933.7		15558.4
526.83		15407.3		15558.2
526.78		15137.4		0
526.73		15428.9		0
526.68		15663.7		0
526.63		15558.1		0
526.58		15539.7		0
526.53		15357.4		0
526.48		15488.9		0
526.43		15451.6		0
526.38		15493.2		0
526.33		15467.3		0
526.28		15179.1		0
526.23		15267.4		0
526.18		15188.9		0
526.13		15240.4		0
526.08		15282.5		0
526.03		15182.6		0
525.98		14961.2		0
525.93		14862.9		0
525.88		14981.1		0
525.83		15229.9		0

## Sheet: Ti2p Scan
							Acquisition Parameters :
							Parameter
							Total acquisition time	1 mins 21.2 secs
							Number of Scans	3
﻿							Source Gun Type	Al K Alpha
Axis	Energy	Elements=	541				Spot Size	400 µm
							Lens Mode	Standard
E:\XPS data\2019.09\2019.09.30\0930-10XPS-HZG\B5\B5.DATA\Ti2p Scan_0.VGD							Analyser Mode	CAE : Pass Energy 30.0 eV
							Energy Step Size	0.050 eV
							Number of Energy Steps	541
Binding Energy (E)				Backgnd.
eV		Counts / s		Counts / s
475.83		14698.4		0
475.78		14506.2		0
475.73		14717.3		0
475.68		14909.6		0
475.63		14827.2		0
475.58		14642.4		0
475.53		14584.5		0
475.48		14724.3		0
475.43		14573.5		0
475.38		14419.9		0
475.33		14406.9		0
475.28		14491.2		0
475.23		14613.7		0
475.18		14321.6		0
475.13		14351.6		0
475.08		14278		0
475.03		14435.1		0
474.98		14491.8		0
474.93		14203.3		0
474.88		14259.5		0
474.83		14429.1		0
474.78		14878		0
474.73		14736.2		0
474.68		14552.6		0
474.63		14446		0
474.58		14535.2		0
474.53		14524.2		0
474.48		14556.5		0
474.43		14352.8		0
474.38		14174		0
474.33		14702.9		0
474.28		14834.8		0
474.23		14575.3		0
474.18		14607		0
474.13		14854		0
474.08		14784.7		0
474.03		14806.5		0
473.98		14964.4		0
473.93		15064.9		0
473.88		14718.3		0
473.83		14894.8		0
473.78		15116.9		0
473.73		15060.9		0
473.68		15057.7		0
473.63		15004.6		0
473.58		15297.1		0
473.53		15583.3		0
473.48		15564.6		0
473.43		15646.5		0
473.38		15919.4		0
473.33		16035.8		0
473.28		15733.5		0
473.23		15416.1		0
473.18		15608.7		0
473.13		15730.7		0
473.08		15855.6		0
473.03		16493.1		0
472.98		16702.4		0
472.93		16655.1		0
472.88		17019.3		0
472.83		17170		0
472.78		16757.6		0
472.73		16710.9		0
472.68		17087.8		0
472.63		16975.4		0
472.58		17022		0
472.53		17746.5		0
472.48		17994.6		0
472.43		17951.5		0
472.38		18023.8		0
472.33		17990		0
472.28		18185.2		0
472.23		18091.7		0
472.18		18285.4		0
472.13		18244.7		0
472.08		18337.5		0
472.03		18310.5		0
471.98		17989.8		0
471.93		17892		0
471.88		18120		0
471.83		17657.8		0
471.78		17554.3		0
471.73		17882.7		0
471.68		17640		0
471.63		17615.2		0
471.58		17594.8		0
471.53		17454.6		0
471.48		17568.9		0
471.43		17546.3		0
471.38		16934.9		0
471.33		16817.1		0
471.28		16819.2		0
471.23		16726.5		0
471.18		16673.3		0
471.13		16875.1		0
471.08		16698.4		0
471.03		16107.3		0
470.98		15716.6		0
470.93		15622.4		0
470.88		15496.8		0
470.83		15232		0
470.78		15078.5		0
470.73		14898		0
470.68		15165.8		0
470.63		14986.1		0
470.58		14415.9		0
470.53		14195.4		0
470.48		14000.7		0
470.43		13590.1		0
470.38		13786		0
470.33		13852.7		0
470.28		13394.6		0
470.23		13147.3		0
470.18		13122.2		0
470.13		13139.4		0
470.08		12847.5		0
470.03		12692.1		0
469.98		12699.3		0
469.93		12538.5		0
469.88		12281		0
469.83		12331		0
469.78		12159.5		0
469.73		12125.9		0
469.68		12287.6		0
469.63		12011.9		0
469.58		11952.2		0
469.53		11880.2		0
469.48		11794.5		0
469.43		11584.1		0
469.38		11367.5		0
469.33		11292.7		0
469.28		10957.9		0
469.23		11051.4		0
469.18		11314.9		0
469.13		11353.1		0
469.08		11476.4		0
469.03		11158.2		0
468.98		11042.4		0
468.93		11320.2		0
468.88		11012.1		0
468.83		10809.6		0
468.78		10803.7		0
468.73		10700.7		0
468.68		10595		0
468.63		10576.2		0
468.58		10435.3		0
468.53		10731.2		0
468.48		10616.2		0
468.43		10623.9		0
468.38		10471		0
468.33		10234.8		0
468.28		10402.9		0
468.23		10454.7		0
468.18		10409.8		0
468.13		10248.2		0
468.08		10160.2		0
468.03		10108.7		0
467.98		10186.4		0
467.93		10131.9		0
467.88		9881.42		0
467.83		9936.28		0
467.78		10087.7		0
467.73		10223.6		10014.5
467.68		10317.1		10009.9
467.63		10199.1		10000.4
467.58		9888.35		9963.8
467.53		9576.87		9962.89
467.48		9730.68		9961.97
467.43		10076.7		9961
467.38		9937.33		9960.01
467.33		9724.49		9958.99
467.28		9961.83		9957.91
467.23		10197.9		9956.69
467.18		10222.3		9955.28
467.13		10423.9		9953.74
467.08		10454.5		9952.15
467.03		10520.9		9950.46
466.98		10350		9948.57
466.93		10331.4		9946.47
466.88		10275.3		9944.15
466.83		10324.6		9941.63
466.78		10625.8		9938.99
466.73		10918.9		9936.2
466.68		11091.3		9933.21
466.63		11143.7		9929.97
466.58		10926.5		9926.49
466.53		11093.3		9922.65
466.48		11402.3		9918.44
466.43		11429.9		9913.96
466.38		11399.6		9909.29
466.33		11840.9		9904.41
466.28		11995.9		9899.29
466.23		11848.3		9893.89
466.18		11688.1		9888.2
466.13		11996.6		9882.13
466.08		12157.7		9875.57
466.03		12165.3		9868.51
465.98		12358.5		9861.05
465.93		13100.4		9853.19
465.88		13574.2		9844.78
465.83		13655.8		9835.65
465.78		13551		9825.71
465.73		13776.9		9814.95
465.68		14293.5		9803.32
465.63		14954		9790.67
465.58		15610.1		9777
465.53		15808.8		9762.34
465.48		16090.3		9746.61
465.43		16965.1		9729.65
465.38		17657.4		9711.38
465.33		17996.2		9691.73
465.28		18441.8		9670.62
465.23		19099.2		9648.02
465.18		19679.5		9623.88
465.13		20469.2		9598.09
465.08		21526.9		9570.66
465.03		22262.8		9541.68
464.98		22700		9511.06
464.93		23530.4		9478.69
464.88		24271.9		9444.56
464.83		24521.7		9408.62
464.78		25316.2		9371.01
464.73		26277.8		9331.88
464.68		26885.2		9291.28
464.63		27717.7		9249.28
464.58		27841.3		9205.95
464.53		28198.1		9161.38
464.48		28662.5		9115.53
464.43		28761.9		9068.62
464.38		29300		9020.86
464.33		29521.2		8972.39
464.28		30042.7		8923.38
464.23		29770		8873.94
464.18		29698.2		8824.26
464.13		29730.6		8774.5
464.08		29703.1		8724.91
464.03		29341.9		8675.72
463.98		28792.9		8626.9
463.93		28519.6		8578.67
463.88		27435.1		8531.16
463.83		26972.9		8484.55
463.78		27280.2		8439.01
463.73		26808.6		8394.62
463.68		25921		8351.41
463.63		25031.4		8309.39
463.58		24263.9		8268.72
463.53		23908.4		8229.39
463.48		23430.7		8191.39
463.43		22799.9		8154.9
463.38		21814		8120.01
463.33		20829.4		8086.79
463.28		20346.3		8055.19
463.23		19911.3		8025.21
463.18		18974.5		7996.84
463.13		17821.8		7970.09
463.08		17134.5		7944.94
463.03		16436.1		7921.34
462.98		16114.3		7899.15
462.93		15598.5		7878.33
462.88		15104.7		7858.89
462.83		14335.4		7840.73
462.78		14037		7823.7
462.73		13712.8		7807.7
462.68		13313.5		7792.64
462.63		12833.6		7778.53
462.58		12350.9		7765.38
462.53		12175.8		7753.05
462.48		11905.4		7741.39
462.43		11476.7		7730.4
462.38		11045.4		7720.09
462.33		11139.4		7710.39
462.28		11065.8		7701.2
462.23		10762.6		7692.48
462.18		10472		7684.22
462.13		10349.3		7676.37
462.08		10300.6		7668.84
462.03		10107.6		7661.55
461.98		9910.76		7654.54
461.93		9921.81		7647.8
461.88		9864.31		7641.28
461.83		9866.91		7634.94
461.78		9745.58		7628.78
461.73		9691.8		7622.83
461.68		9679.2		7617.05
461.63		9516.31		7611.38
461.58		9438.42		7605.83
461.53		9259.85		7600.34
461.48		9247.89		7594.9
461.43		9274.54		7589.47
461.38		9338.36		7584.05
461.33		9483.54		7578.66
461.28		9563.49		7573.24
461.23		9596.22		7567.78
461.18		9581.9		7562.22
461.13		9509.31		7556.54
461.08		9512.61		7550.7
461.03		9601.67		7544.69
460.98		9630.47		7538.52
460.93		9711.68		7532.22
460.88		9981.19		7525.75
460.83		10029		7519.08
460.78		10096.5		7512.18
460.73		10142.4		7505.11
460.68		10271		7497.9
460.63		10457.2		7490.54
460.58		10429.7		7482.95
460.53		10251.7		7475.15
460.48		10156		7467.13
460.43		10272.7		7458.93
460.38		10623.9		7450.46
460.33		10876.7		7441.76
460.28		10949.5		7432.89
460.23		10870.6		7423.79
460.18		11219.5		7414.37
460.13		11302.9		7404.57
460.08		11105.3		7394.35
460.03		11405.5		7383.73
459.98		11598.2		7372.65
459.93		11820.3		7361.04
459.88		12077.6		7348.78
459.83		12424		7335.81
459.78		12839.3		7321.99
459.73		13276.5		7307.08
459.68		13775.7		7290.91
459.63		14319.1		7273.18
459.58		15166.6		7253.64
459.53		15962.1		7231.9
459.48		17122.6		7207.53
459.43		18620.3		7180.05
459.38		20078.3		7148.92
459.33		22040.4		7113.4
459.28		24420.5		7072.65
459.23		26960.5		7025.88
459.18		30007.5		6972.23
459.13		33779.8		6910.69
459.08		38210.9		6840.45
459.03		42747.4		6760.77
458.98		47410.9		6670.83
458.93		53164.3		6569.9
458.88		58416.2		6457.51
458.83		63166.4		6333.49
458.78		68908.5		6198.27
458.73		74538.6		6052.36
458.68		79130.8		5896.43
458.63		82877.4		5731.74
458.58		84531.5		5559.84
458.53		86540.6		5382.5
458.48		87765.8		5201.59
458.43		86592.6		5019.42
458.38		84969.8		4838.23
458.33		82009		4660.24
458.28		77945.8		4487.48
458.23		73025.4		4321.55
458.18		68169.7		4164.11
458.13		62542.4		4016.61
458.08		56820.6		3879.91
458.03		51137.8		3754.66
457.98		45472.1		3640.88
457.93		40146.2		3538.47
457.88		34958.4		3447.03
457.83		30509.2		3366.12
457.78		27486.8		3295.04
457.73		24102.5		3232.91
457.68		21070		3178.75
457.63		18398.4		3131.6
457.58		16165		3090.64
457.53		14522.9		3055
457.48		13531.2		3023.9
457.43		12425.5		2996.82
457.38		10968.4		2973.16
457.33		9811.89		2952.33
457.28		9123.81		2933.91
457.23		8486.45		2917.54
457.18		7980.89		2902.9
457.13		7702.45		2889.83
457.08		7009.23		2878.12
457.03		6469.49		2867.51
456.98		6297.63		2857.83
456.93		6142.12		2849
456.88		5972.63		2840.94
456.83		5757.32		2833.57
456.78		5352.5		2826.84
456.73		5128.92		2820.64
456.68		4804.39		2814.85
456.63		4664.11		2809.45
456.58		4711.44		2804.45
456.53		4459.34		2799.82
456.48		4513.94		2795.5
456.43		4441.73		2791.43
456.38		4217.84		2787.59
456.33		4206.88		2783.95
456.28		4265.18		2780.5
456.23		4160.06		2777.24
456.18		3991.77		2774.11
456.13		3866.53		2771.14
456.08		3753.48		2768.35
456.03		3784.31		2765.7
455.98		3833.3		2763.23
455.93		3720.82		2760.95
455.88		3601.36		2758.83
455.83		3501.09		2756.88
455.78		3358.1		2755.01
455.73		3388.71		2753.21
455.68		3359.2		2751.52
455.63		3220.23		2749.95
455.58		3455.11		2748.48
455.53		3421.21		2747.09
455.48		3260.67		2745.8
455.43		3239.22		2744.58
455.38		3237.59		2743.41
455.33		3203.24		2742.35
455.28		3046.89		2741.36
455.23		3048.38		2740.51
455.18		3082.26		2739.78
455.13		2905.68		2739.11
455.08		2834.65		2738.52
455.03		2805.8		2738.01
454.98		2873.77		2737.54
454.93		2938.13		2737.07
454.88		2903.4		2736.63
454.83		2836.74		2736.22
454.78		2993.3		2735.84
454.73		3080.94		2735.45
454.68		2909.88		2735.06
454.63		2884.22		2734.66
454.58		2830.38		2734.3
454.53		2813.83		2733.98
454.48		2852.27		2733.68
454.43		2872.88		2733.42
454.38		2793.64		2733.22
454.33		2703.69		2733.07
454.28		2717.89		2732.94
454.23		2802.66		2732.83
454.18		2809.01		2732.72
454.13		2677.37		2732.63
454.08		2662.86		2732.59
454.03		2841.55		0
453.98		2863.96		0
453.93		2626.51		0
453.88		2613.48		0
453.83		2739.52		0
453.78		2692.73		0
453.73		2582.18		0
453.68		2587.26		0
453.63		2633.41		0
453.58		2656.56		0
453.53		2607.62		0
453.48		2542.85		0
453.43		2739.01		0
453.38		2679.22		0
453.33		2501.88		0
453.28		2610.76		0
453.23		2648.81		0
453.18		2581.77		0
453.13		2493.54		0
453.08		2525.55		0
453.03		2596.8		0
452.98		2568.76		0
452.93		2615.08		0
452.88		2558.06		0
452.83		2620.1		0
452.78		2627.78		0
452.73		2543.6		0
452.68		2357.02		0
452.63		2514.8		0
452.58		2565.51		0
452.53		2494.05		0
452.48		2478.45		0
452.43		2554.04		0
452.38		2531.92		0
452.33		2546.7		0
452.28		2595.76		0
452.23		2489.89		0
452.18		2569.35		0
452.13		2539.74		0
452.08		2494.71		0
452.03		2458.19		0
451.98		2347.85		0
451.93		2462.73		0
451.88		2562.36		0
451.83		2564.19		0
451.78		2599.45		0
451.73		2516.99		0
451.68		2506.4		0
451.63		2483.08		0
451.58		2505.62		0
451.53		2591.96		0
451.48		2438.19		0
451.43		2427.01		0
451.38		2454.16		0
451.33		2417.91		0
451.28		2594.84		0
451.23		2489.61		0
451.18		2236.89		0
451.13		2302.07		0
451.08		2441.18		0
451.03		2511.33		0
450.98		2459.63		0
450.93		2362.13		0
450.88		2322.83		0
450.83		2325.38		0
450.78		2388.32		0
450.73		2431.98		0
450.68		2514.39		0
450.63		2441.95		0
450.58		2351.59		0
450.53		2382.79		0
450.48		2343.25		0
450.43		2405.23		0
450.38		2511.07		0
450.33		2524.78		0
450.28		2442.1		0
450.23		2515.81		0
450.18		2456.67		0
450.13		2427.51		0
450.08		2443.51		0
450.03		2341.36		0
449.98		2316.76		0
449.93		2397.95		0
449.88		2385.49		0
449.83		2376.88		0
449.78		2457.66		0
449.73		2385.75		0
449.68		2391.38		0
449.63		2412.76		0
449.58		2346.86		0
449.53		2394.07		0
449.48		2365.35		0
449.43		2395.27		0
449.38		2474.79		0
449.33		2548.84		0
449.28		2455.57		0
449.23		2428.32		0
449.18		2416.59		0
449.13		2458.45		0
449.08		2500.09		0
449.03		2377.63		0
448.98		2336.18		0
448.93		2303.48		0
448.88		2354.79		0
448.83		2472.16		0

## Sheet: C1s Scan
							Acquisition Parameters :
							Parameter
							Total acquisition time	38.1 secs
							Number of Scans	2
﻿							Source Gun Type	Al K Alpha
Axis	Energy	Elements=	381				Spot Size	400 µm
							Lens Mode	Standard
E:\XPS data\2019.09\2019.09.30\0930-10XPS-HZG\B5\B5.DATA\C1s Scan_0.VGD							Analyser Mode	CAE : Pass Energy 30.0 eV
							Energy Step Size	0.050 eV
							Number of Energy Steps	381
Binding Energy (E)				Backgnd.
eV		Counts / s		Counts / s
298.83		3214.05		0
298.78		3163.61		0
298.73		3146.8		0
298.68		3165.85		0
298.63		3097.49		0
298.58		2995.07		0
298.53		2987.6		0
298.48		3106.75		0
298.43		3174.83		0
298.38		3042.99		0
298.33		3144.27		0
298.28		3108.55		0
298.23		3037.23		0
298.18		3064.3		0
298.13		3119.9		0
298.08		3382.88		0
298.03		3410.22		0
297.98		3153.95		0
297.93		3093.52		0
297.88		3112.8		0
297.83		3028.3		0
297.78		2961.85		0
297.73		3082.47		0
297.68		3054.24		0
297.63		3013.84		0
297.58		3062.77		0
297.53		2968.12		0
297.48		3165.16		0
297.43		3277.17		0
297.38		3182.48		0
297.33		3164.34		0
297.28		3223.63		0
297.23		3196.26		0
297.18		3083.58		0
297.13		3124.67		0
297.08		3133.53		0
297.03		3038.54		0
296.98		3096.93		0
296.93		3043.18		0
296.88		3126.4		0
296.83		3149.88		0
296.78		3113.84		0
296.73		3009.04		0
296.68		3081.28		0
296.63		3072.39		0
296.58		2780.54		0
296.53		2999.98		0
296.48		3039.83		0
296.43		2837.81		0
296.38		2990.91		0
296.33		3067.33		0
296.28		2843.5		0
296.23		2846.67		0
296.18		2941.1		0
296.13		2916.24		0
296.08		2995.66		0
296.03		3065.32		0
295.98		2979.51		0
295.93		3011.48		0
295.88		2915.53		0
295.83		2833.89		0
295.78		3019.93		0
295.73		3003.83		0
295.68		3004.7		0
295.63		2980.08		0
295.58		2827.31		0
295.53		2957.8		0
295.48		3118.2		0
295.43		2932.39		0
295.38		2725.64		0
295.33		2744.83		0
295.28		2935.55		0
295.23		2978.75		0
295.18		2785.32		0
295.13		2885.37		0
295.08		3036.94		0
295.03		2880.8		0
294.98		2810.09		0
294.93		2947.65		0
294.88		2943.26		0
294.83		3078.17		0
294.78		3157.02		0
294.73		3113.38		0
294.68		2828.56		0
294.63		2641.89		0
294.58		3002.43		0
294.53		3214.4		0
294.48		2970.94		0
294.43		2908.64		0
294.38		2936.77		0
294.33		2824.87		0
294.28		2881.06		0
294.23		2754.86		0
294.18		2773.76		0
294.13		2836.13		0
294.08		2833.95		0
294.03		2979		0
293.98		2939.3		0
293.93		2826.53		0
293.88		2928.49		0
293.83		2964.53		0
293.78		3045.76		0
293.73		3078.73		0
293.68		2944.8		0
293.63		2890.82		0
293.58		2817.85		0
293.53		2748.14		0
293.48		2762.62		0
293.43		2649.91		0
293.38		2656.14		0
293.33		2814.91		0
293.28		2974.97		0
293.23		2869.36		0
293.18		2688.07		0
293.13		2652.83		0
293.08		2770.03		0
293.03		2774.62		0
292.98		2734.5		0
292.93		2730.84		0
292.88		2838.73		0
292.83		2838.03		0
292.78		2824.19		0
292.73		2836.63		0
292.68		2709.06		0
292.63		2799.16		0
292.58		2744.26		0
292.53		2823.27		0
292.48		2857.94		0
292.43		2815.7		0
292.38		2831.01		0
292.33		2729.31		0
292.28		2647.13		0
292.23		2702.16		0
292.18		2703.57		0
292.13		2620.91		0
292.08		2661.98		0
292.03		2544.82		0
291.98		2651.93		0
291.93		2737.1		0
291.88		2767.64		0
291.83		2755.2		0
291.78		2592.02		0
291.73		2446.89		0
291.68		2638.31		0
291.63		2820.24		0
291.58		2741.1		0
291.53		2609.14		0
291.48		2769.67		0
291.43		2735.9		0
291.38		2682.84		0
291.33		2633.63		0
291.28		2597.54		0
291.23		2593.4		0
291.18		2617.18		0
291.13		2745.6		0
291.08		2654.67		0
291.03		2610.52		2674.16
290.98		2659.49		2674.15
290.93		2667.21		2674.13
290.88		2748.31		2674.12
290.83		2819.54		2674.1
290.78		2702.29		2674.08
290.73		2775.2		2674.06
290.68		2716.26		2674.05
290.63		2727.09		2674.03
290.58		2777.47		2674
290.53		2662.28		2673.98
290.48		2632.7		2673.95
290.43		2708.95		2673.94
290.38		2868.69		2673.92
290.33		2861.25		2673.89
290.28		2583.22		2673.87
290.23		2586.48		2673.84
290.18		2860.36		2673.81
290.13		2845.91		2673.77
290.08		2735.1		2673.72
290.03		2794.65		2673.67
289.98		2887.25		2673.61
289.93		2965.09		2673.54
289.88		3065.17		2673.47
289.83		3175.93		2673.38
289.78		2894.3		2673.29
289.73		2800.15		2673.19
289.68		2932.01		2673.08
289.63		3173.76		2672.95
289.58		3109.16		2672.81
289.53		3061.56		2672.66
289.48		3184.9		2672.5
289.43		3442.14		2672.32
289.38		3528.76		2672.12
289.33		3385.04		2671.89
289.28		3473.38		2671.66
289.23		3560.49		2671.4
289.18		3651.53		2671.12
289.13		3677.5		2670.81
289.08		3724.82		2670.5
289.03		3742.91		2670.17
288.98		3934.7		2669.82
288.93		4060.72		2669.45
288.88		3892.65		2669.05
288.83		3989.16		2668.63
288.78		4015.12		2668.2
288.73		4263.62		2667.76
288.68		4506.37		2667.3
288.63		4318.45		2666.82
288.58		4220.2		2666.34
288.53		4218.82		2665.85
288.48		4321.93		2665.34
288.43		4368.14		2664.82
288.38		4337.25		2664.3
288.33		4332.19		2663.79
288.28		4419.26		2663.28
288.23		4520.84		2662.77
288.18		4283.12		2662.27
288.13		4299.51		2661.77
288.08		4220.65		2661.29
288.03		4105.49		2660.82
287.98		3940.32		2660.36
287.93		3930.2		2659.93
287.88		4001.6		2659.53
287.83		3994.84		2659.15
287.78		3823.9		2658.79
287.73		3597.69		2658.45
287.68		3413.98		2658.13
287.63		3464.88		2657.81
287.58		3513.03		2657.51
287.53		3454.7		2657.21
287.48		3487.7		2656.92
287.43		3688.61		2656.63
287.38		3630.46		2656.35
287.33		3657.34		2656.07
287.28		3909.98		2655.78
287.23		3589.17		2655.48
287.18		3312.11		2655.17
287.13		3479.32		2654.86
287.08		3741.16		2654.55
287.03		3812.91		2654.24
286.98		3795.16		2653.91
286.93		3576.27		2653.57
286.88		3622.75		2653.22
286.83		3889.27		2652.83
286.78		4120.41		2652.42
286.73		4201.93		2652
286.68		4279.12		2651.56
286.63		4380.26		2651.1
286.58		4297.84		2650.62
286.53		4223.11		2650.11
286.48		4379.39		2649.58
286.43		4389.31		2649.02
286.38		4468.23		2648.43
286.33		4727.32		2647.81
286.28		4791.13		2647.17
286.23		5001.97		2646.48
286.18		5248.46		2645.75
286.13		5161.22		2644.96
286.08		5377.4		2644.11
286.03		5730.29		2643.2
285.98		6065.38		2642.21
285.93		6308.96		2641.13
285.88		6533.64		2639.95
285.83		6831.02		2638.66
285.78		7492.32		2637.25
285.73		7965.21		2635.68
285.68		8444.96		2633.95
285.63		9185.62		2632.03
285.58		9714.09		2629.93
285.53		10802.7		2627.61
285.48		11804.7		2625.06
285.43		12428.6		2622.26
285.38		13039.4		2619.19
285.33		14402.7		2615.83
285.28		15135.3		2612.19
285.23		16104.9		2608.25
285.18		17823.4		2604.01
285.13		18853		2599.5
285.08		19377.6		2594.72
285.03		20418.3		2589.69
284.98		21185.7		2584.45
284.93		21785.6		2579.01
284.88		21944.9		2573.39
284.83		21701.4		2567.68
284.78		22164.4		2561.93
284.73		22446.3		2556.16
284.68		22205.5		2550.43
284.63		20959.5		2544.79
284.58		20326.7		2539.29
284.53		20108.2		2533.97
284.48		19005		2528.84
284.43		17696.2		2523.97
284.38		16752.1		2519.37
284.33		15595.9		2515.08
284.28		14461.6		2511.08
284.23		13226.1		2507.39
284.18		12400.3		2504.02
284.13		11219.6		2500.98
284.08		10348.2		2498.23
284.03		9375.13		2495.77
283.98		8187.4		2493.59
283.93		7527		2491.64
283.88		7002.16		2489.91
283.83		6283.12		2488.39
283.78		5952.07		2487.05
283.73		5782.25		2485.9
283.68		5372.93		2484.9
283.63		4950.46		2484.01
283.58		4422.99		2483.23
283.53		3980.65		2482.55
283.48		3874.64		2481.94
283.43		3845.02		2481.41
283.38		3791.9		2480.95
283.33		3740.62		2480.55
283.28		3360.23		2480.2
283.23		3186.1		2479.89
283.18		3271.74		2479.62
283.13		3243.35		2479.36
283.08		3078.1		2479.12
283.03		2884.61		2478.91
282.98		2981.88		2478.72
282.93		3094.5		2478.54
282.88		3177.28		2478.38
282.83		3037.22		2478.23
282.78		2756.08		2478.09
282.73		2735.09		2477.95
282.68		2878.44		2477.81
282.63		2837.94		2477.68
282.58		2808.21		2477.55
282.53		2944.56		2477.43
282.48		2929.43		2477.32
282.43		2940.35		2477.22
282.38		2915.98		2477.11
282.33		2689.54		2477.01
282.28		2611.67		2476.91
282.23		2845.16		2476.82
282.18		2752.13		2476.74
282.13		2587.44		2476.67
282.08		2584.74		2476.61
282.03		2630.94		2476.55
281.98		2659.85		2476.5
281.93		2562.89		2476.45
281.88		2666.31		2476.4
281.83		2581.28		2476.36
281.78		2590.57		2476.32
281.73		2755.81		2476.29
281.68		2603.16		2476.25
281.63		2459.66		2476.22
281.58		2489.26		2476.19
281.53		2572.04		2476.16
281.48		2611.01		2476.14
281.43		2385.36		2476.12
281.38		2384.6		2476.1
281.33		2366.53		0
281.28		2378.62		0
281.23		2552.67		0
281.18		2546.5		0
281.13		2490.86		0
281.08		2565.07		0
281.03		2588.99		0
280.98		2474.33		0
280.93		2382.81		0
280.88		2418.91		0
280.83		2441.74		0
280.78		2653.43		0
280.73		2624.97		0
280.68		2431.06		0
280.63		2542.64		0
280.58		2816.33		0
280.53		2555.84		0
280.48		2304.55		0
280.43		2295.75		0
280.38		2434.24		0
280.33		2631.68		0
280.28		2564.3		0
280.23		2414.83		0
280.18		2390.47		0
280.13		2507.48		0
280.08		2506.17		0
280.03		2553.15		0
279.98		2558.57		0
279.93		2519.78		0
279.88		2556.24		0
279.83		2397.76		0

## Sheet: XPS Survey
							Acquisition Parameters :
							Parameter
							Total acquisition time	1 mins 8.0 secs
							Number of Scans	1
﻿							Source Gun Type	Al K Alpha
Axis	Energy	Elements=	1361				Spot Size	400 µm
							Lens Mode	Standard
E:\XPS data\2019.09\2019.09.30\0930-10XPS-HZG\B5\B5.DATA\XPS Survey_0.VGD							Analyser Mode	CAE : Pass Energy 150.0 eV
							Energy Step Size	1.000 eV
							Number of Energy Steps	1361
Binding Energy (E)				Backgnd.
eV		Counts / s		Counts / s
1351.08		326935		0
1350.08		325225		0
1349.08		327691		0
1348.08		328542		0
1347.08		324755		0
1346.08		324025		0
1345.08		326505		0
1344.08		326707		0
1343.08		326929		0
1342.08		327748		0
1341.08		324104		0
1340.08		326615		0
1339.08		320211		0
1338.08		320442		0
1337.08		315581		0
1336.08		314259		0
1335.08		317279		0
1334.08		314004		0
1333.08		308419		0
1332.08		314012		0
1331.08		313434		0
1330.08		312367		0
1329.08		308779		0
1328.08		308742		0
1327.08		307305		0
1326.08		308552		0
1325.08		309207		0
1324.08		309885		0
1323.08		310030		0													[163] Albertini A A Ruigok R W, B1andel D. Rabies virus transcription and replication [] Adv Virus Res 2011,79(1-22.
1322.08		309651		0
1321.08		307864		0
1320.08		308438		0
1319.08		308363		0
1318.08		309315		0
1317.08		307436		0
1316.08		308791		0
1315.08		305936		0
1314.08		303883		0
1313.08		303002		0
1312.08		301510		0
1311.08		306031		0
1310.08		307982		0
1309.08		303362		0
1308.08		303527		0
1307.08		304663		0
1306.08		303829		0
1305.08		300367		0
1304.08		298702		0
1303.08		300097		0
1302.08		303331		0
1301.08		300611		0
1300.08		298418		0
1299.08		302150		0
1298.08		302772		0
1297.08		301668		0
1296.08		301058		0
1295.08		302295		0
1294.08		299695		0
1293.08		299091		0
1292.08		303355		0
1291.08		303057		0
1290.08		302612		0
1289.08		300648		0
1288.08		301829		0
1287.08		299609		0
1286.08		302710		0
1285.08		303519		0
1284.08		304004		0
1283.08		302636		0
1282.08		301502		0
1281.08		299227		0
1280.08		301561		0
1279.08		300741		0
1278.08		299328		0
1277.08		303090		0
1276.08		303088		0
1275.08		301872		0
1274.08		298133		0
1273.08		300576		0
1272.08		299788		0
1271.08		298774		0
1270.08		300477		0
1269.08		301122		0
1268.08		302873		0
1267.08		303110		0
1266.08		300327		0
1265.08		303983		0
1264.08		304381		0
1263.08		300093		0
1262.08		302049		0
1261.08		305876		0
1260.08		304740		0
1259.08		304758		0
1258.08		305757		0
1257.08		304052		0
1256.08		307858		0
1255.08		309518		0
1254.08		308770		0
1253.08		310866		0
1252.08		308715		0
1251.08		311352		0
1250.08		309585		0
1249.08		311888		0
1248.08		310884		0
1247.08		312357		0
1246.08		313502		0
1245.08		313835		0
1244.08		313534		0
1243.08		313424		0
1242.08		311552		0
1241.08		312570		0
1240.08		315479		0
1239.08		317626		0
1238.08		315037		0
1237.08		319485		0
1236.08		319683		0
1235.08		318031		0
1234.08		320568		0
1233.08		320459		0
1232.08		322857		0
1231.08		325100		0
1230.08		328066		0
1229.08		329440		0
1228.08		329985		0
1227.08		328750		0
1226.08		331070		0
1225.08		331412		0
1224.08		329436		0
1223.08		325773		0
1222.08		328321		0
1221.08		330084		0
1220.08		325184		0
1219.08		321599		0
1218.08		320374		0
1217.08		315929		0
1216.08		312825		0
1215.08		312442		0
1214.08		312233		0
1213.08		308313		0
1212.08		305773		0
1211.08		304113		0
1210.08		303410		0
1209.08		306487		0
1208.08		305311		0
1207.08		303795		0
1206.08		303222		0
1205.08		305430		0
1204.08		306417		0
1203.08		304609		0
1202.08		307272		0
1201.08		307280		0
1200.08		306846		0
1199.08		304983		0
1198.08		310695		0
1197.08		310836		0
1196.08		310325		0
1195.08		309119		0
1194.08		307542		0
1193.08		308793		0
1192.08		308311		0
1191.08		310337		0
1190.08		309776		0
1189.08		311955		0
1188.08		308720		0
1187.08		309891		0
1186.08		310971		0
1185.08		314167		0
1184.08		315091		0
1183.08		312977		0
1182.08		310346		0
1181.08		311875		0
1180.08		313387		0
1179.08		316975		0
1178.08		316515		0
1177.08		314457		0
1176.08		314492		0
1175.08		312456		0
1174.08		316230		0
1173.08		315445		0
1172.08		316990		0
1171.08		318262		0
1170.08		315483		0
1169.08		316361		0
1168.08		316326		0
1167.08		318240		0
1166.08		320543		0
1165.08		317569		0
1164.08		316403		0
1163.08		321112		0
1162.08		321928		0
1161.08		321013		0
1160.08		321386		0
1159.08		319945		0
1158.08		321793		0
1157.08		323060		0
1156.08		323786		0
1155.08		324145		0
1154.08		324284		0
1153.08		323047		0
1152.08		322334		0
1151.08		324690		0
1150.08		324908		0
1149.08		324784		0
1148.08		322726		0
1147.08		323408		0
1146.08		325184		0
1145.08		324321		0
1144.08		324015		0
1143.08		323203		0
1142.08		323642		0
1141.08		326057		0
1140.08		327082		0
1139.08		324713		0
1138.08		324785		0
1137.08		327079		0
1136.08		327240		0
1135.08		329547		0
1134.08		329964		0
1133.08		330198		0
1132.08		328850		0
1131.08		328832		0
1130.08		328727		0
1129.08		331589		0
1128.08		328236		0
1127.08		326972		0
1126.08		326177		0
1125.08		327222		0
1124.08		323852		0
1123.08		319931		0
1122.08		321097		0
1121.08		323515		0
1120.08		320969		0
1119.08		322577		0
1118.08		318623		0
1117.08		318147		0
1116.08		314308		0
1115.08		316060		0
1114.08		316455		0
1113.08		318787		0
1112.08		317751		0
1111.08		320855		0
1110.08		326582		0
1109.08		330521		0
1108.08		336225		0
1107.08		342894		0
1106.08		347619		0
1105.08		344029		0
1104.08		341810		0
1103.08		336558		0
1102.08		331743		0
1101.08		326392		0
1100.08		318392		0
1099.08		307108		0
1098.08		298879		0
1097.08		292017		0
1096.08		288001		0
1095.08		283484		0
1094.08		279980		0
1093.08		278099		0
1092.08		278056		0
1091.08		277487		0
1090.08		278016		0
1089.08		277166		0
1088.08		277550		0
1087.08		275783		0
1086.08		273679		0
1085.08		269484		0
1084.08		269621		0
1083.08		266637		0
1082.08		263865		0
1081.08		265153		0
1080.08		267370		0
1079.08		267783		0
1078.08		265429		0
1077.08		270027		0
1076.08		274812		0
1075.08		277243		0
1074.08		282503		0
1073.08		294031		0
1072.08		325400		0
1071.08		345702		0
1070.08		315744		0
1069.08		287397		0
1068.08		278108		0
1067.08		276563		0
1066.08		269697		0
1065.08		264533		0
1064.08		260054		0
1063.08		257629		0
1062.08		253885		0
1061.08		253637		0
1060.08		252068		0
1059.08		250732		0
1058.08		249599		0
1057.08		252149		0
1056.08		251763		0
1055.08		254509		0
1054.08		253077		0
1053.08		256095		0
1052.08		252179		0
1051.08		252520		0
1050.08		253988		0
1049.08		256386		0
1048.08		255978		0
1047.08		253057		0
1046.08		255777		0
1045.08		257030		0
1044.08		256572		0
1043.08		255227		0
1042.08		256616		0
1041.08		256000		0
1040.08		255808		0
1039.08		258861		0
1038.08		259041		0
1037.08		261425		0
1036.08		262262		0
1035.08		259640		0
1034.08		261467		0
1033.08		255260		0
1032.08		258820		0
1031.08		258952		0
1030.08		261085		0
1029.08		262044		0
1028.08		261099		0
1027.08		261188		0
1026.08		261969		0
1025.08		262581		0
1024.08		260573		0
1023.08		260039		0
1022.08		261146		0
1021.08		262164		0
1020.08		263594		0
1019.08		263676		0
1018.08		263440		0
1017.08		263158		0
1016.08		262732		0
1015.08		264989		0
1014.08		264041		0
1013.08		264777		0
1012.08		265033		0
1011.08		265804		0
1010.08		269323		0
1009.08		266805		0
1008.08		269217		0
1007.08		268695		0
1006.08		265265		0
1005.08		267688		0
1004.08		268443		0
1003.08		266705		0
1002.08		267090		0
1001.08		265341		0
1000.08		270542		0
999.08		267557		0
998.08		271657		0
997.08		272424		0
996.08		275180		0
995.08		279515		0
994.08		282801		0
993.08		281118		0
992.08		277038		0
991.08		270463		0
990.08		263201		0
989.08		263802		0
988.08		265295		0
987.08		259343		0
986.08		253584		0
985.08		252043		0
984.08		247089		0
983.08		249208		0
982.08		246243		0
981.08		248589		0
980.08		253589		0
979.08		258977		0
978.08		269422		0
977.08		282551		0
976.08		301573		0
975.08		327056		0
974.08		342760		0
973.08		326933		0
972.08		294331		0
971.08		271331		0
970.08		257677		0
969.08		247072		0
968.08		238013		0
967.08		229756		0
966.08		225985		0
965.08		220147		0
964.08		209710		0
963.08		206088		0
962.08		205880		0
961.08		209472		0
960.08		205708		0
959.08		201822		0
958.08		203701		0
957.08		206129		0
956.08		205641		0
955.08		204839		0
954.08		205001		0
953.08		204372		0
952.08		205473		0
951.08		207582		0
950.08		206265		0
949.08		207018		0
948.08		207633		0
947.08		209139		0
946.08		207034		0
945.08		205124		0
944.08		206003		0
943.08		206863		0
942.08		207994		0
941.08		208913		0
940.08		208875		0
939.08		208723		0
938.08		208629		0
937.08		209145		0
936.08		210515		0
935.08		211454		0
934.08		212602		0
933.08		211441		0
932.08		211302		0
931.08		210423		0
930.08		214171		0
929.08		212089		0
928.08		212428		0
927.08		213405		0
926.08		213914		0
925.08		214001		0
924.08		213577		0
923.08		210871		0
922.08		212674		0
921.08		216923		0
920.08		215264		0
919.08		213718		0
918.08		216537		0
917.08		217483		0
916.08		216212		0
915.08		217546		0
914.08		217298		0
913.08		214411		0
912.08		216364		0
911.08		217135		0
910.08		218072		0
909.08		215755		0
908.08		215802		0
907.08		218931		0
906.08		220475		0
905.08		214217		0
904.08		215910		0
903.08		215942		0
902.08		219405		0
901.08		223716		0
900.08		221745		0
899.08		220495		0
898.08		220959		0
897.08		221799		0
896.08		220513		0
895.08		219518		0
894.08		221464		0
893.08		224259		0
892.08		219715		0
891.08		222616		0
890.08		222248		0
889.08		223001		0
888.08		224901		0
887.08		225522		0
886.08		224762		0
885.08		224001		0
884.08		222723		0
883.08		224315		0
882.08		227211		0
881.08		226773		0
880.08		227977		0
879.08		227107		0
878.08		227530		0
877.08		228888		0
876.08		227654		0
875.08		228270		0
874.08		227810		0
873.08		228386		0
872.08		229413		0
871.08		230163		0
870.08		229531		0
869.08		227127		0
868.08		229740		0
867.08		230953		0
866.08		230154		0
865.08		233654		0
864.08		231803		0
863.08		230783		0
862.08		230816		0
861.08		232341		0
860.08		230419		0
859.08		232746		0
858.08		234486		0
857.08		234315		0
856.08		235339		0
855.08		235479		0
854.08		235885		0
853.08		233632		0
852.08		237028		0
851.08		238343		0
850.08		238313		0
849.08		236739		0
848.08		234799		0
847.08		234838		0
846.08		236543		0
845.08		236238		0
844.08		240979		0
843.08		238088		0
842.08		236816		0
841.08		237149		0
840.08		238668		0
839.08		239940		0
838.08		238552		0
837.08		237697		0
836.08		238681		0
835.08		238376		0
834.08		240389		0
833.08		242051		0
832.08		243820		0
831.08		243962		0
830.08		247298		0
829.08		249841		0
828.08		249551		0
827.08		247687		0
826.08		244156		0
825.08		243887		0
824.08		241493		0
823.08		240191		0
822.08		242726		0
821.08		244981		0
820.08		243347		0
819.08		244002		0
818.08		242299		0
817.08		241913		0
816.08		242452		0
815.08		242324		0
814.08		244912		0
813.08		243810		0
812.08		246816		0
811.08		247739		0
810.08		248699		0
809.08		248524		0
808.08		246362		0
807.08		247417		0
806.08		248776		0
805.08		247640		0
804.08		249365		0
803.08		248817		0
802.08		248320		0
801.08		247655		0
800.08		246605		0
799.08		252606		0
798.08		250069		0
797.08		249737		0
796.08		252861		0
795.08		248860		0
794.08		251961		0
793.08		251770		0
792.08		251532		0
791.08		254050		0
790.08		257697		0
789.08		253751		0
788.08		253481		0
787.08		253939		0
786.08		256010		0
785.08		253165		0
784.08		253232		0
783.08		254455		0
782.08		256212		0
781.08		256219		0
780.08		254734		0
779.08		255866		0
778.08		254221		0
777.08		256081		0
776.08		256561		0
775.08		259041		0
774.08		259332		0
773.08		259615		0
772.08		257168		0
771.08		258858		0
770.08		257918		0
769.08		256729		0
768.08		258042		0
767.08		258586		0
766.08		258815		0
765.08		257624		0
764.08		261059		0
763.08		262506		0
762.08		260161		0
761.08		264479		0
760.08		263946		0
759.08		264281		0
758.08		264086		0
757.08		266009		0
756.08		265635		0
755.08		264914		0
754.08		267030		0
753.08		266180		0
752.08		264861		0
751.08		264756		0
750.08		266099		0
749.08		268909		0
748.08		269085		0
747.08		270930		0
746.08		267776		0
745.08		268240		0
744.08		269143		0
743.08		268213		0
742.08		269538		0
741.08		271876		0
740.08		270821		0
739.08		270362		0
738.08		272699		0
737.08		273012		0
736.08		271871		0
735.08		271403		0
734.08		273687		0
733.08		275837		0
732.08		274734		0
731.08		272251		0
730.08		274440		0
729.08		274982		0
728.08		277302		0
727.08		274665		0
726.08		274735		0
725.08		278591		0
724.08		275837		0
723.08		276824		0
722.08		279135		0
721.08		278148		0
720.08		278792		0
719.08		281804		0
718.08		281359		0
717.08		282554		0
716.08		282168		0
715.08		281724		0
714.08		284234		0
713.08		283834		0
712.08		285949		0
711.08		283548		0
710.08		283493		0
709.08		285637		0
708.08		284983		0
707.08		283391		0
706.08		286508		0
705.08		287255		0
704.08		287341		0
703.08		285730		0
702.08		285444		0
701.08		285222		0
700.08		286608		0
699.08		286214		0
698.08		288268		0
697.08		288602		0
696.08		288676		0
695.08		287782		0
694.08		288735		0
693.08		288096		0
692.08		290954		0
691.08		289663		0
690.08		288859		0
689.08		292741		0
688.08		291434		0
687.08		291284		0
686.08		296850		0
685.08		309406		0
684.08		315251		0
683.08		306520		0
682.08		298265		0
681.08		291837		0
680.08		292103		0
679.08		297467		0
678.08		296949		0
677.08		296796		0
676.08		295660		0
675.08		294920		0
674.08		297029		0
673.08		297366		0
672.08		295794		0
671.08		296287		0
670.08		298399		0
669.08		300021		0
668.08		296893		0
667.08		296846		0
666.08		301160		0
665.08		298814		0
664.08		301884		0
663.08		300922		0
662.08		302203		0
661.08		301239		0
660.08		301306		0
659.08		300781		0
658.08		302097		0
657.08		302168		0
656.08		304277		0
655.08		302252		0
654.08		306984		0
653.08		307509		0
652.08		308712		0
651.08		304838		0
650.08		307808		0
649.08		309439		0
648.08		309739		0
647.08		307980		0
646.08		308555		0
645.08		309480		0
644.08		308355		0
643.08		308693		0
642.08		314979		0
641.08		314268		0
640.08		314790		0
639.08		315520		0
638.08		312070		0
637.08		314896		0
636.08		317135		0
635.08		314245		0
634.08		315527		0
633.08		316909		0
632.08		315446		0
631.08		315399		0
630.08		314676		0
629.08		317208		0
628.08		315466		0
627.08		317761		0
626.08		320155		0
625.08		321678		0
624.08		320234		0
623.08		319282		0
622.08		321710		0
621.08		320846		0
620.08		318543		0
619.08		320122		0
618.08		322545		0
617.08		319468		0
616.08		322940		0
615.08		324501		0
614.08		324550		0
613.08		324846		0
612.08		325613		0
611.08		323254		0
610.08		325505		0
609.08		325438		0
608.08		328264		0
607.08		327088		0
606.08		327043		0
605.08		325838		0
604.08		327893		0
603.08		328266		0
602.08		330294		0
601.08		331017		0
600.08		326956		0
599.08		330436		0
598.08		330859		0
597.08		334171		0
596.08		333765		0
595.08		334892		0
594.08		332558		0
593.08		333399		0
592.08		335051		0
591.08		338987		0
590.08		335314		0
589.08		333959		0
588.08		332540		0
587.08		332076		0
586.08		333223		0
585.08		335202		0
584.08		336846		0
583.08		340443		0
582.08		345475		0
581.08		346832		0
580.08		348386		0
579.08		352500		0
578.08		351359		0
577.08		346969		0
576.08		342564		0
575.08		334182		0
574.08		331238		0
573.08		326940		0
572.08		323557		0
571.08		328904		0
570.08		332076		0
569.08		336058		0
568.08		347416		0
567.08		362024		0
566.08		379367		0
565.08		386673		0
564.08		383152		0
563.08		359570		0
562.08		336294		0
561.08		322283		0
560.08		312833		0
559.08		311420		0
558.08		310120		0
557.08		305557		0
556.08		301937		0
555.08		296734		0
554.08		294959		0
553.08		292124		0
552.08		294760		0
551.08		297139		0
550.08		294490		0
549.08		292040		0
548.08		295987		0
547.08		297732		0
546.08		296876		0
545.08		297958		0
544.08		299386		0
543.08		300321		0
542.08		293280		0
541.08		282587		281113
540.08		267471		267854
539.08		253503		255826
538.08		246502		248787
537.08		246355		248828
536.08		253626		249160
535.08		259897		249493
534.08		266915		249826
533.08		284004		250158
532.08		337171		250491
531.08		529710		250824
530.08		831232		251156
529.08		635381		251489
528.08		324379		251822
527.08		222359		252154
526.08		209725		0
525.08		203756		0
524.08		201012		0
523.08		201885		0
522.08		201827		0
521.08		198486		0
520.08		194712		0
519.08		193440		0
518.08		197003		0
517.08		197595		0
516.08		195915		0
515.08		195384		0
514.08		198210		0
513.08		198060		0
512.08		197727		0
511.08		197604		0
510.08		197870		0
509.08		198048		0
508.08		198199		0
507.08		200304		0
506.08		199740		0
505.08		198712		0
504.08		199011		0
503.08		198641		0
502.08		197740		0
501.08		197835		0
500.08		195623		0
499.08		196183		0
498.08		200756		0
497.08		213865		0
496.08		224157		0
495.08		216772		0
494.08		202152		0
493.08		196274		0
492.08		196228		0
491.08		197758		0
490.08		198121		0
489.08		198440		0
488.08		198149		0
487.08		200471		0
486.08		201519		0
485.08		205038		0
484.08		202123		0
483.08		201934		0
482.08		197695		0
481.08		199944		0
480.08		203550		0
479.08		212815		0
478.08		217816		0
477.08		209468		0
476.08		199559		0
475.08		193933		0
474.08		197423		0
473.08		213026		0
472.08		222134		0
471.08		204162		0
470.08		173718		0
469.08		148956		0
468.08		139533		0
467.08		149004		0
466.08		193578		0
465.08		284901		0
464.08		308842		0
463.08		225245		0
462.08		157355		0
461.08		146079		0
460.08		250981		0
459.08		557654		426715
458.08		471510		305898
457.08		180910		171245
456.08		66263.5		76483.9
455.08		46686.1		46475.3
454.08		40462		39759.5
453.08		37471.1		37071.5
452.08		35747.9		35718.8
451.08		34286		34302
450.08		32871.7		0
449.08		31807.4		0
448.08		32353.3		0
447.08		33976		0
446.08		32924.3		0
445.08		32304		0
444.08		33333.5		0
443.08		32719		0
442.08		32192.8		0
441.08		33155.1		0
440.08		34459.2		0
439.08		33175.2		0
438.08		32707		0
437.08		32950.4		0
436.08		32039.3		0
435.08		31872.4		0
434.08		31799.6		0
433.08		32476.8		0
432.08		32339.5		0
431.08		32467.9		0
430.08		32330.5		0
429.08		32637.4		0
428.08		32499.2		0
427.08		33005.6		0
426.08		33014.3		0
425.08		32294.5		0
424.08		32432.8		0
423.08		31332.8		0
422.08		31292.6		0
421.08		31169.1		0
420.08		31712.3		0
419.08		31933.8		0
418.08		31682.9		0
417.08		31784.6		0
416.08		32180		0
415.08		32876.3		0
414.08		32205.8		0
413.08		32365.3		0
412.08		32568.4		0
411.08		32289		0
410.08		31939		0
409.08		32304.2		0
408.08		33857.6		0
407.08		35765.3		0
406.08		33326.9		0
405.08		32397.8		0
404.08		32812.8		0
403.08		33843.9		0
402.08		34215.8		0
401.08		32951.4		0
400.08		35733.3		0
399.08		35792.9		0
398.08		34105.9		0
397.08		33573.5		0
396.08		34031.2		0
395.08		33308.8		0
394.08		32805.2		0
393.08		32403.8		0
392.08		33011.1		0
391.08		34131.4		0
390.08		33197.7		0
389.08		33660.9		0
388.08		33754.7		0
387.08		34892.8		0
386.08		35078.5		0
385.08		32997.6		0
384.08		33378.4		0
383.08		33979.1		0
382.08		33593.5		0
381.08		33345		0
380.08		33277.2		0
379.08		33714.4		0
378.08		34152		0
377.08		34601.2		0
376.08		34798.3		0
375.08		34078.7		0
374.08		33976		0
373.08		34945.5		0
372.08		34982		0
371.08		34794.3		0
370.08		35564.6		0
369.08		35140.3		0
368.08		35269.4		0
367.08		35123.4		0
366.08		36344.9		0
365.08		35517.7		0
364.08		35617.1		0
363.08		35698.6		0
362.08		35549.7		0
361.08		35067.1		0
360.08		35193.1		0
359.08		36859.6		0
358.08		36924.4		0
357.08		36310.8		0
356.08		37027.6		0
355.08		36742.9		0
354.08		37284.5		0
353.08		36709.7		0
352.08		37505.7		0
351.08		37061.4		0
350.08		38208.4		0
349.08		38137.4		0
348.08		38430.8		0
347.08		37989.9		0
346.08		38770.8		0
345.08		38488		0
344.08		38607.5		0
343.08		36696.2		0
342.08		36873.3		0
341.08		38374.1		0
340.08		39501.8		0
339.08		40054.7		0
338.08		39538.7		0
337.08		39882.4		0
336.08		39199.6		0
335.08		38485.5		0
334.08		39181.5		0
333.08		39391		0
332.08		41078.8		0
331.08		40952.9		0
330.08		42664.3		0
329.08		41466.5		0
328.08		42541.5		0
327.08		42391.4		0
326.08		41818.4		0
325.08		41672.4		0
324.08		42769.9		0
323.08		42501.9		0
322.08		43412.5		0
321.08		43805.7		0
320.08		43555		0
319.08		43360.8		0
318.08		43396.5		0
317.08		43593.4		0
316.08		45143.7		0
315.08		46051.8		0
314.08		44438.9		0
313.08		43740.2		0
312.08		45520.1		0
311.08		46017.3		0
310.08		45584.3		0
309.08		46710.6		0
308.08		47192.1		0
307.08		45948.6		0
306.08		45762.2		0
305.08		45104		0
304.08		46107.7		0
303.08		46906.1		0
302.08		46904.3		0
301.08		46751.1		0
300.08		46142.3		0
299.08		44726.1		0
298.08		43015.7		0
297.08		44009.6		42834.7
296.08		41478.9		42006.9
295.08		40532.1		40837.1
294.08		40500.2		40391.6
293.08		40142.7		39777.4
292.08		38689.4		39788.1
291.08		40532.4		40455.3
290.08		45599		41122.5
289.08		54277.4		41789.7
288.08		57154.7		42456.9
287.08		65361.9		43124.1
286.08		125399		43791.3
285.08		196615		44458.5
284.08		140447		45125.7
283.08		63845.8		45792.9
282.08		39403.1		46460.1
281.08		36131.4		0
280.08		34895.2		0
279.08		34341		0
278.08		34197.3		0
277.08		34072.1		0
276.08		33900.2		0
275.08		33178.2		0
274.08		34046.3		0
273.08		34687.7		0
272.08		34488.1		0
271.08		35099.7		0
270.08		34253		0
269.08		33621.2		0
268.08		34381		0
267.08		35149.4		0
266.08		34064.8		0
265.08		33854.3		0
264.08		34683.1		0
263.08		34362.6		0
262.08		34002.4		0
261.08		35235		0
260.08		35540		0
259.08		34568		0
258.08		33349.9		0
257.08		33641.4		0
256.08		35816.9		0
255.08		35380.3		0
254.08		34566.8		0
253.08		35007		0
252.08		34867.4		0
251.08		34449.8		0
250.08		35136.1		0
249.08		34098.4		0
248.08		34176.6		0
247.08		34248.7		0
246.08		34371.2		0
245.08		34520.5		0
244.08		34949.7		0
243.08		34554.8		0
242.08		34320.7		0
241.08		34985.2		0
240.08		35025.4		0
239.08		35033.8		0
238.08		34598.6		0
237.08		34821.9		0
236.08		36914.8		0
235.08		35596.3		0
234.08		35384.2		0
233.08		35837.5		0
232.08		35221.5		0
231.08		36848.3		0
230.08		36974.2		0
229.08		36609.3		0
228.08		37098.5		0
227.08		35489.8		0
226.08		34481.5		0
225.08		35901.6		0
224.08		36413		0
223.08		36257		0
222.08		37195.1		0
221.08		36604		0
220.08		36218.9		0
219.08		36292		0
218.08		36832.6		0
217.08		37464		0
216.08		35768.3		0
215.08		35524.8		0
214.08		35385.6		0
213.08		36162.3		0
212.08		36328		0
211.08		35428.9		0
210.08		36323.9		0
209.08		37277.7		0
208.08		37481.7		0
207.08		36584.3		0
206.08		37065.1		0
205.08		37197.8		0
204.08		37080.7		0
203.08		37866.1		0
202.08		37814.3		0
201.08		37542.8		0
200.08		37827.3		0
199.08		37784		0
198.08		37691.3		0
197.08		36901.4		0
196.08		37511.6		0
195.08		37628.6		0
194.08		38736.4		0
193.08		38069		0
192.08		36604.9		0
191.08		38297		0
190.08		37375.2		0
189.08		37751.6		0
188.08		37706.5		0
187.08		38266.1		0
186.08		37842.8		0
185.08		37729.1		0
184.08		39209.3		0
183.08		38578.1		0
182.08		38217.4		0
181.08		38959.7		0
180.08		39169.7		0
179.08		39750.7		0
178.08		37694.8		0
177.08		37508		0
176.08		38888.3		0
175.08		39384.2		0
174.08		38932.9		0
173.08		39200.1		0
172.08		39205.5		0
171.08		38865.4		0
170.08		38554		0
169.08		38931.3		0
168.08		39846.8		0
167.08		39421.3		0
166.08		39841.2		0
165.08		40155.7		0
164.08		39860.2		0
163.08		39712.4		0
162.08		39530.5		0
161.08		41198.1		0
160.08		41936.9		0
159.08		40797.9		0
158.08		39796.1		0
157.08		38108.4		0
156.08		38877.3		0
155.08		39646.2		0
154.08		40317.5		0
153.08		42016.7		0
152.08		40517.7		0
151.08		40584		0
150.08		39869		0
149.08		41142.3		0
148.08		40885.8		0
147.08		41296.9		0
146.08		41194.5		0
145.08		40269.4		0
144.08		41009.3		0
143.08		41159		0
142.08		39382.5		0
141.08		41290.7		0
140.08		41837.4		0
139.08		41239		0
138.08		41281.5		0
137.08		41434.8		0
136.08		40972.1		0
135.08		40745.8		0
134.08		39779.3		0
133.08		41070.9		0
132.08		42336.6		0
131.08		41648.4		0
130.08		42051.6		0
129.08		42580		0
128.08		42025.4		0
127.08		41291.6		0
126.08		41036.9		0
125.08		42228.6		0
124.08		42880.2		0
123.08		43520.6		0
122.08		41260		0
121.08		42687.8		0
120.08		43008.1		0
119.08		42221.3		0
118.08		42920.3		0
117.08		42245.8		0
116.08		42749.6		0
115.08		43401.8		0
114.08		42772.3		0
113.08		43027.4		0
112.08		42930.3		0
111.08		42864.9		0
110.08		44904.8		0
109.08		44181.3		0
108.08		42776.7		0
107.08		43027.4		0
106.08		44111.6		0
105.08		44422.1		0
104.08		44460.8		0
103.08		45059.3		0
102.08		45580.8		0
101.08		46277.1		0
100.08		44119.1		0
99.08		43728.8		0
98.08		44385.1		0
97.08		43884.2		0
96.08		43447.4		0
95.08		44272.8		0
94.08		44644		0
93.08		44544.5		0
92.08		44832.1		0
91.08		46569.5		0
90.08		46087.7		0
89.08		46982.4		0
88.08		45889		0
87.08		47380.8		0
86.08		46564.4		0
85.08		47461.5		0
84.08		47521.8		0
83.08		46694.2		0
82.08		45018.1		0
81.08		44875.6		0
80.08		44958.7		0
79.08		45399.1		0
78.08		45639.6		0
77.08		46203.7		0
76.08		47197.5		0
75.08		46403.3		0
74.08		43983.7		0
73.08		42048.3		0
72.08		41542.5		0
71.08		40252.9		0
70.08		40420.7		0
69.08		41347.3		0
68.08		41870.1		0
67.08		43935.4		0
66.08		43884.1		0
65.08		50067		0
64.08		61314.4		0
63.08		76527.7		0
62.08		77243.3		0
61.08		65725.9		0
60.08		50860.6		0
59.08		41628		0
58.08		38945.1		0
57.08		38455.4		0
56.08		36853.7		0
55.08		36219.7		0
54.08		37218		0
53.08		40010.1		0
52.08		42543		0
51.08		44103.4		0
50.08		41100.6		0
49.08		37708.9		0
48.08		35070.2		0
47.08		31824.7		0
46.08		29423.9		0
45.08		28644.9		0
44.08		29146.5		0
43.08		30508.6		0
42.08		31735.8		0
41.08		34379.5		0
40.08		42138.3		0
39.08		61880.4		0
38.08		95717.2		0
37.08		106898		0
36.08		71346.6		0
35.08		36246.5		0
34.08		21931.1		0
33.08		16452.6		0
32.08		15553.8		0
31.08		16145.7		0
30.08		15043.4		0
29.08		13740.1		0
28.08		13001		0
27.08		12307.2		0
26.08		12622.2		0
25.08		15000.7		0
24.08		21004.4		0
23.08		32228.1		0
22.08		36857.5		0
21.08		30227.4		0
20.08		20877.2		0
19.08		15036.4		0
18.08		10714.9		0
17.08		8365.82		0
16.08		6935.87		0
15.08		5651.85		0
14.08		5369.59		0
13.08		4658.06		0
12.08		4091.4		0
11.08		3951.86		0
10.08		4139.57		0
9.08		6341.46		0
8.08		11492.4		0
7.08		14268.1		0
6.08		13850.2		0
5.08		13427.2		0
4.08		9749.75		0
3.08		4516.08		0
2.08		1459.15		0
1.08		497.569		0
0.08		245.698		0
-0.92		222.814		0
-1.92		239.055		0
-2.92		148.634		0
-3.92		120.154		0
-4.92		155.358		0
-5.92		117.952		0
-6.92		82.2052		0
-7.92		117.022		0
-8.92		128.477		0
