# Supplementary material for: Detection of rabies virus via exciton energy transfer between CdTe quantum dots and Au nanoparticles
Source: Front Vet Sci. 2022 Dec 22;9:1079916. doi: 10.3389/fvets.2022.1079916 (PMC9813487; doi:10.3389/fvets.2022.1079916)
Supplement: Supplementary file 1 [file Data_Sheet_1.ZIP › Raw data/Figure 3/Figure 3-A .xlsx]

## Sheet: Electric current (uA)
Time(s)	TiO2:C-a	TiO2-CdTe-f	TiO2-CdTe-PRNA-e	TiO2-CdTe-AuPNs-PRNA-c	TiO2-CdTe-AuPNs-PRNA -MEA-b	add C1-2.16 ffu/ml-d
0.1	0.1228	0.3376	0.0657	0.0837	0.0597	0.1867
0.2	0.1288	0.3377	0.0626	0.0841	0.0578	0.1893
0.3	0.1288	0.3375	0.0604	0.0829	0.0569	0.1881
0.4	0.1288	0.3376	0.0591	0.0796	0.0554	0.1765
0.5	0.1288	0.338	0.0566	0.0776	0.0539	0.1717
0.6	0.1288	0.3343	0.0556	0.0758	0.0533	0.1724
0.7	0.1288	0.3283	0.0546	0.0739	0.0528	0.1621
0.8	0.1283	0.3246	0.0534	0.0725	0.0516	0.1579
0.9	0.1283	0.3214	0.0525	0.0712	0.051	0.1538
1	0.1283	0.3196	0.0515	0.0703	0.0508	0.1536
1.1	0.1279	0.317	0.0508	0.0689	0.0502	0.1522
1.2	0.1273	0.3155	0.05	0.0685	0.0497	0.1516
1.3	0.1269	0.3136	0.0493	0.0668	0.0491	0.1489
1.4	0.1271	0.3119	0.0481	0.0666	0.049	0.1439
1.5	0.1268	0.3107	0.0477	0.0654	0.0487	0.1449
1.6	0.1262	0.3097	0.0472	0.0648	0.048	0.1426
1.7	0.1263	0.3084	0.0466	0.064	0.048	0.1439
1.8	0.1261	0.307	0.0464	0.063	0.0476	0.1379
1.9	0.126	0.306	0.0456	0.0628	0.0474	0.1405
2	0.1256	0.3057	0.0451	0.0622	0.047	0.1399
2.1	0.1253	0.3048	0.0446	0.0612	0.047	0.1409
2.2	0.1252	0.3039	0.0446	0.0608	0.0462	0.1305
2.3	0.1254	0.3023	0.0432	0.0612	0.0463	0.1361
2.4	0.1245	0.3022	0.0433	0.0597	0.0461	0.1339
2.5	0.125	0.3013	0.0427	0.0591	0.0456	0.1285
2.6	0.1986	0.3007	0.0426	0.059	0.0454	0.1308
2.7	0.1963	0.3004	0.0421	0.0584	0.0452	0.1334
2.8	0.195	0.2992	0.042	0.058	0.0451	0.13
2.9	0.1933	0.2976	0.0413	0.0576	0.045	0.1315
3	0.1925	0.2973	0.0409	0.0578	0.0445	0.1294
3.1	0.1908	0.2972	0.0411	0.0568	0.0445	0.1287
3.2	0.1892	0.2965	0.0406	0.0568	0.044	0.1279
3.3	0.1882	0.2954	0.0408	0.056	0.0441	0.1265
3.4	0.1872	0.2954	0.0396	0.0556	0.0438	0.1222
3.5	0.1865	0.2941	0.0398	0.0555	0.0439	0.1254
3.6	0.1855	0.2944	0.0399	0.055	0.0434	0.1253
3.7	0.1847	0.2934	0.0396	0.0554	0.0439	0.121
3.8	0.1842	0.2927	0.0385	0.0543	0.0436	0.1236
3.9	0.1828	0.2929	0.0387	0.0541	0.0433	0.1262
4	0.1822	0.2919	0.0386	0.0535	0.0431	0.1197
4.1	0.1818	0.2916	0.0383	0.0535	0.0427	0.123
4.2	0.1806	0.2912	0.0379	0.0539	0.0428	0.1238
4.3	0.1804	0.2903	0.0375	0.0528	0.0428	0.1204
4.4	0.1794	0.2903	0.0379	0.0522	0.0427	0.1209
4.5	0.1785	0.2896	0.0371	0.0526	0.0427	0.12
4.6	0.1782	0.2894	0.0376	0.0515	0.0425	0.1234
4.7	0.1779	0.2887	0.037	0.0522	0.042	0.1148
4.8	0.1771	0.2887	0.0374	0.0515	0.0423	0.1165
4.9	0.1765	0.2883	0.0369	0.051	0.0417	0.1241
5	0.1757	0.2878	0.0363	0.0512	0.0422	0.1155
5.1	0.1752	0.287	0.0366	0.0509	0.042	0.1193
5.2	0.1748	0.2869	0.0364	0.0505	0.0422	0.1186
5.3	0.1744	0.2859	0.0359	0.0507	0.0415	0.1161
5.4	0.174	0.2854	0.0361	0.0499	0.0414	0.1167
5.5	0.1736	0.2855	0.0358	0.0503	0.0418	0.1175
5.6	0.1732	0.2862	0.036	0.0504	0.0414	0.1162
5.7	0.1725	0.2855	0.035	0.0499	0.0417	0.1159
5.8	0.1725	0.2847	0.0357	0.0489	0.0414	0.1174
5.9	0.1715	0.284	0.0351	0.0494	0.0412	0.1194
6	0.1708	0.2841	0.035	0.0488	0.0413	0.1141
6.1	0.1707	0.2832	0.0348	0.0488	0.0405	0.1153
6.2	0.1703	0.2834	0.0351	0.0492	0.041	0.1102
6.3	0.1692	0.2833	0.0344	0.0482	0.041	0.1187
6.4	0.1693	0.2823	0.0347	0.0487	0.0413	0.112
6.5	0.1685	0.2826	0.0341	0.0484	0.0408	0.1122
6.6	0.1684	0.2822	0.0343	0.0477	0.0405	0.111
6.7	0.1682	0.2815	0.0344	0.0479	0.0407	0.1115
6.8	0.1672	0.2816	0.0338	0.0477	0.0402	0.1113
6.9	0.1672	0.2815	0.034	0.0476	0.0406	0.1183
7	0.1668	0.2809	0.0335	0.0475	0.0404	0.1119
7.1	0.1662	0.2797	0.0339	0.047	0.0403	0.1109
7.2	0.1659	0.28	0.0338	0.0466	0.0402	0.1125
7.3	0.1658	0.2799	0.0335	0.0469	0.0408	0.1106
7.4	0.1651	0.2794	0.0334	0.0465	0.0398	0.1151
7.5	0.1643	0.2788	0.0333	0.0465	0.0401	0.1061
7.6	0.1649	0.2785	0.0332	0.0469	0.0402	0.1102
7.7	0.1644	0.2784	0.0332	0.0467	0.0397	0.1067
7.8	0.1635	0.2778	0.0329	0.0457	0.0399	0.1141
7.9	0.1632	0.2786	0.033	0.0461	0.04	0.1088
8	0.1635	0.2776	0.0329	0.0461	0.0398	0.1116
8.1	0.1628	0.2781	0.0328	0.0454	0.0402	0.1078
8.2	0.1628	0.2773	0.0331	0.046	0.0396	0.1112
8.3	0.1625	0.2768	0.0328	0.0455	0.0395	0.1053
8.4	0.162	0.277	0.0323	0.0453	0.0399	0.1132
8.5	0.1619	0.2767	0.0322	0.0455	0.0392	0.1069
8.6	0.1612	0.2763	0.0328	0.0449	0.0395	0.107
8.7	0.1609	0.2762	0.0322	0.0452	0.0391	0.1085
8.8	0.1607	0.2761	0.0319	0.0446	0.0395	0.1111
8.9	0.1605	0.276	0.0325	0.0445	0.0397	0.1051
9	0.1604	0.2747	0.0314	0.0445	0.0393	0.1081
9.1	0.1601	0.2752	0.032	0.0449	0.0394	0.1025
9.2	0.1601	0.2749	0.0319	0.0438	0.0393	0.1099
9.3	0.1596	0.275	0.0315	0.0442	0.0391	0.1079
9.4	0.1594	0.2747	0.0318	0.0439	0.0392	0.1048
9.5	0.1583	0.2741	0.0315	0.0441	0.0387	0.1059
9.6	0.1531	0.2739	0.0317	0.0435	0.039	0.1101
9.7	0.1532	0.273	0.0315	0.0434	0.0389	0.1068
9.8	0.1518	0.2725	0.0312	0.0435	0.039	0.1036
9.9	0.1513	0.2726	0.031	0.0438	0.0444	0.1089
10	15.7552	78.7527	73.0314	18.1432	16.1492	55.1032
10.1	15.7552	78.6527	73.0305	18.1434	16.1509	55.1032
10.2	15.6552	78.5427	73.0327	18.143	16.1526	55.1103
10.3	15.551	78.2948	73.0365	18.1425	16.1542	55.1074
10.4	15.5246	78.2943	73.0396	18.143	16.1557	55.1075
10.5	15.5146	78.2943	73.0418	18.1426	16.1559	55.1039
10.6	15.5046	78.2943	73.0441	18.143	16.1577	55.1157
10.7	15.4955	78.2829	73.0456	18.1425	16.1581	55.1234
10.8	15.4955	78.2866	73.047	18.1427	16.1587	55.1297
10.9	15.4846	78.2879	73.0484	18.1423	16.1592	55.1324
11	15.4746	78.2906	73.0497	18.1423	16.1599	55.1357
11.1	15.4646	78.2923	73.0511	18.1423	16.1603	55.1434
11.2	15.4536	78.294	73.0514	18.1417	16.1605	55.1428
11.3	15.4436	78.2955	73.0527	18.1423	16.1611	55.1453
11.4	15.4355	78.2976	73.0533	18.1419	16.1613	55.1438
11.5	15.4255	78.2985	73.0541	18.1414	16.1619	55.1528
11.6	15.4126	78.2994	73.0549	18.1418	16.1621	55.1527
11.7	15.4055	78.3003	73.0557	18.1418	16.1625	55.153
11.8	15.3996	78.302	73.0563	18.1417	16.1626	55.1492
11.9	15.3986	78.3024	73.0569	18.1414	16.1624	55.1553
12	15.3976	78.3031	73.0577	18.1416	16.1629	55.1534
12.1	15.3966	78.3043	73.0578	18.1412	16.1635	55.1596
12.2	15.3956	78.3045	73.0587	18.1412	16.164	55.1591
12.3	15.3946	78.3046	73.0589	18.1416	16.1635	55.1568
12.4	15.3936	78.3057	73.0594	18.1411	16.1638	55.1596
12.5	15.3926	78.3064	73.0597	18.1409	16.1641	55.1599
12.6	15.3916	78.3065	73.0599	18.1411	16.1641	55.1663
12.7	15.3906	78.3069	73.0609	18.141	16.1643	55.1577
12.8	15.3906	78.3076	73.0605	18.1406	16.1644	55.1642
12.9	15.3906	78.3077	73.0612	18.1406	16.1644	55.163
13	15.3906	78.3084	73.062	18.1404	16.1643	55.1658
13.1	15.3906	78.3089	73.0617	18.1403	16.1644	55.1643
13.2	15.3906	78.3093	73.0623	18.1406	16.1645	55.1654
13.3	15.3906	78.3094	73.0625	18.1402	16.1646	55.1667
13.4	15.3906	78.3097	73.0628	18.1401	16.165	55.1673
13.5	15.3906	78.3099	73.0631	18.14	16.1653	55.1711
13.6	15.3906	78.3101	73.0638	18.1401	16.1645	55.1715
13.7	15.3906	78.3102	73.0631	18.1402	16.1647	55.1679
13.8	15.3906	78.3102	73.0634	18.1401	16.165	55.1701
13.9	15.3906	78.3108	73.0641	18.1399	16.1651	55.168
14	15.3906	78.3107	73.0642	18.1398	16.1652	55.171
14.1	15.3906	78.3109	73.0646	18.1398	16.1652	55.17
14.2	15.3906	78.3112	73.0651	18.1392	16.1654	55.1731
14.3	15.3906	78.311	73.0649	18.1395	16.1649	55.1686
14.4	15.3906	78.3115	73.0651	18.139	16.1652	55.1676
14.5	15.3906	78.3113	73.0653	18.1397	16.1652	55.178
14.6	15.3906	78.3117	73.0655	18.1394	16.1656	55.173
14.7	15.3906	78.3113	73.0656	18.1395	16.1651	55.1711
14.8	15.3906	78.3114	73.066	18.139	16.1654	55.1762
14.9	15.3906	78.3115	73.0659	18.1391	16.1655	55.1715
15	15.3906	78.3118	73.0661	18.1396	16.1652	55.1701
15.1	15.3906	78.3113	73.066	18.139	16.1657	55.1725
15.2	15.3906	78.312	73.0667	18.1388	16.1655	55.1734
15.3	15.3906	78.3115	73.0664	18.1386	16.1656	55.1734
15.4	15.3906	78.3121	73.0668	18.1389	16.1657	55.1712
15.5	15.3906	78.3117	73.0666	18.1391	16.165	55.1733
15.6	15.3906	78.312	73.0671	18.1393	16.1656	55.1754
15.7	15.3906	78.3124	73.0668	18.1386	16.1656	55.1745
15.8	15.3906	78.312	73.067	18.1386	16.1655	55.1778
15.9	15.3906	78.3126	73.0674	18.1386	16.1652	55.1729
16	15.3906	78.312	73.0674	18.1388	16.1659	55.177
16.1	15.3906	78.3121	73.0671	18.1383	16.1653	55.1715
16.2	15.3906	78.3121	73.0681	18.1386	16.1658	55.1751
16.3	15.3906	78.312	73.0676	18.1386	16.1657	55.1742
16.4	15.3906	78.3118	73.0675	18.1386	16.1658	55.1751
16.5	15.3906	78.3125	73.0677	18.1382	16.1655	55.1773
16.6	15.3906	78.3127	73.0683	18.1384	16.1655	55.1724
16.7	15.3906	78.3126	73.0677	18.1374	16.1652	55.1747
16.8	15.3906	78.3128	73.0681	18.1382	16.1659	55.1718
16.9	15.3906	78.3118	73.0688	18.1383	16.1655	55.1777
17	15.3906	78.3123	73.0684	18.1383	16.1657	55.1736
17.1	15.3906	78.3119	73.0684	18.1375	16.1658	55.1769
17.2	15.3906	78.3121	73.0684	18.1381	16.1657	55.1781
17.3	15.3906	78.3117	73.0683	18.1382	16.1655	55.1775
17.4	15.3906	78.3118	73.0685	18.1376	16.1659	55.1798
17.5	15.3906	78.312	73.0681	18.1372	16.1656	55.1733
17.6	15.3906	78.312	73.0686	18.1377	16.1659	55.1764
17.7	15.3906	78.312	73.0688	18.1373	16.1657	55.1754
17.8	15.3906	78.3121	73.0689	18.1374	16.1655	55.1792
17.9	15.3906	78.3118	73.0691	18.1374	16.1656	55.1764
18	15.3906	78.3121	73.0691	18.1376	16.1657	55.1784
18.1	15.3906	78.3113	73.0689	18.1376	16.1661	55.1756
18.2	15.3906	78.3116	73.0687	18.137	16.1657	55.1805
18.3	15.3906	78.3114	73.0691	18.1374	16.1658	55.1784
18.4	15.3906	78.3117	73.069	18.137	16.1659	55.1752
18.5	15.3906	78.3112	73.0691	18.1367	16.1653	55.1733
18.6	15.3906	78.3115	73.0695	18.137	16.166	55.1741
18.7	15.3906	78.3113	73.0691	18.1368	16.1658	55.179
18.8	15.3906	78.3114	73.0693	18.1371	16.1657	55.1785
18.9	15.3906	78.3111	73.0691	18.1371	16.1654	55.1754
19	15.3591	78.3109	73.0694	18.1369	16.165	55.1775
19.1	15.3091	78.3112	73.0697	18.1367	16.1654	55.1784
19.2	15.2591	78.3107	73.0695	18.137	16.1648	55.1758
19.3	15.2039	78.311	73.0693	18.1369	16.1653	55.1784
19.4	15.1539	78.3105	73.0698	18.1364	16.1649	55.174
19.5	15.1039	78.3102	73.0695	18.136	16.162	55.1778
19.6	15.0539	78.3106	73.0706	18.1366	16.1573	55.1816
19.7	15.0039	78.3102	73.0671	18.1368	16.1547	55.1765
19.8	15.3886	78.531	73.064	18.1364	16.1533	55.1748
19.9	15.3876	78.8531	73.0613	18.1368	16.1526	55.179
20	15.3861	78.0531	73.059	18.1358	16.1508	55.1795
20.1	0.1581	0.8531	0.0577	18.1358	16.1508	55.1747
20.2	0.157	0.3041	0.0564	0.0407	0.049	0.1747
20.3	0.1565	0.2999	0.0548	0.0431	0.048	0.1627
20.4	0.1565	0.2966	0.0536	0.0456	0.0482	0.1616
20.5	0.1557	0.2938	0.0526	0.0476	0.0471	0.1542
20.6	0.1559	0.2913	0.0517	0.0487	0.0466	0.1505
20.7	0.156	0.2891	0.0509	0.051	0.0456	0.1458
20.8	0.156	0.2873	0.0496	0.0519	0.0458	0.1459
20.9	0.1571	0.286	0.0494	0.0532	0.0448	0.1411
21	0.1569	0.2848	0.0483	0.0539	0.0453	0.1472
21.1	0.1561	0.283	0.0474	0.0554	0.0445	0.1392
21.2	0.157	0.2822	0.047	0.0563	0.0442	0.1369
21.3	0.1567	0.2805	0.0466	0.0571	0.0442	0.1363
21.4	0.157	0.2797	0.0459	0.0573	0.0438	0.133
21.5	0.1569	0.2786	0.0457	0.0584	0.0431	0.1365
21.6	0.1563	0.2779	0.0446	0.0593	0.0423	0.1313
21.7	0.1564	0.277	0.0445	0.0594	0.0426	0.1315
21.8	0.1565	0.2756	0.044	0.0601	0.0423	0.1233
21.9	0.1559	0.275	0.0435	0.0607	0.0424	0.1305
22	0.1556	0.2742	0.0429	0.0618	0.0418	0.1217
22.1	0.1806	0.2738	0.0428	0.0621	0.0419	0.1318
22.2	0.1766	0.273	0.0423	0.062	0.0419	0.1264
22.3	0.1738	0.2715	0.0422	0.0627	0.0415	0.1279
22.4	0.171	0.2716	0.0418	0.0636	0.0408	0.1212
22.5	0.1685	0.2707	0.0412	0.0637	0.0406	0.1213
22.6	0.1668	0.2699	0.0408	0.0642	0.0409	0.1222
22.7	0.1653	0.27	0.0408	0.0642	0.0405	0.1187
22.8	0.1635	0.2689	0.0407	0.065	0.0402	0.1232
22.9	0.1621	0.2682	0.0402	0.0654	0.0404	0.1142
23	0.1612	0.2675	0.0401	0.0655	0.0407	0.1207
23.1	0.16	0.2673	0.0397	0.0657	0.0404	0.1185
23.2	0.1583	0.2662	0.0395	0.0666	0.0399	0.1195
23.3	0.1577	0.2659	0.0387	0.0664	0.0397	0.1211
23.4	0.1565	0.2655	0.0388	0.0665	0.0396	0.1152
23.5	0.1559	0.265	0.0382	0.0674	0.0397	0.1137
23.6	0.1544	0.2644	0.0384	0.0674	0.0393	0.1163
23.7	0.1542	0.2645	0.0379	0.0674	0.0393	0.1192
23.8	0.153	0.2637	0.0379	0.0678	0.0396	0.1168
23.9	0.1525	0.2629	0.0374	0.068	0.0387	0.1126
24	0.1517	0.2627	0.0378	0.0681	0.0391	0.112
24.1	0.1508	0.262	0.0368	0.0686	0.0389	0.1142
24.2	0.1501	0.2614	0.037	0.0685	0.0384	0.1152
24.3	0.1494	0.2609	0.0369	0.0684	0.0385	0.1118
24.4	0.1494	0.2609	0.0365	0.0691	0.0388	0.1164
24.5	0.1487	0.2603	0.0366	0.069	0.0387	0.111
24.6	0.1478	0.2598	0.0361	0.0691	0.0382	0.1141
24.7	0.1471	0.2592	0.036	0.0698	0.0389	0.1102
24.8	0.1465	0.2589	0.0363	0.0697	0.0379	0.1144
24.9	0.1462	0.2585	0.0361	0.0697	0.0383	0.1052
25	0.1451	0.2589	0.0355	0.0703	0.0381	0.1114
25.1	0.145	0.2578	0.0357	0.0698	0.0379	0.1098
25.2	0.1448	0.2575	0.0353	0.0705	0.038	0.109
25.3	0.1445	0.2572	0.035	0.0706	0.0381	0.1079
25.4	0.1437	0.2569	0.0349	0.0703	0.0374	0.1085
25.5	0.1426	0.2568	0.0349	0.0707	0.0376	0.1057
25.6	0.1429	0.2557	0.0341	0.0707	0.0373	0.1091
25.7	0.1422	0.2561	0.0348	0.0703	0.0378	0.1098
25.8	0.142	0.2555	0.0344	0.071	0.0373	0.1098
25.9	0.1419	0.2549	0.0347	0.071	0.0378	0.1062
26	0.1414	0.2552	0.0344	0.0716	0.037	0.1091
26.1	0.1406	0.2544	0.0343	0.0707	0.0375	0.1055
26.2	0.1404	0.2544	0.0338	0.0717	0.0375	0.1023
26.3	0.1401	0.254	0.0343	0.0715	0.0369	0.1059
26.4	0.1393	0.2536	0.0338	0.0721	0.0376	0.1073
26.5	0.1389	0.2531	0.0335	0.0711	0.0368	0.1099
26.6	0.139	0.2533	0.0334	0.0716	0.0372	0.1035
26.7	0.1386	0.253	0.0335	0.0715	0.0364	0.1074
26.8	0.1379	0.2526	0.0333	0.072	0.0365	0.1071
26.9	0.1379	0.2517	0.0332	0.0714	0.0373	0.1049
27	0.1371	0.2521	0.0333	0.0727	0.0365	0.1065
27.1	0.1374	0.2516	0.0327	0.0718	0.0368	0.1062
27.2	0.1368	0.2516	0.0331	0.072	0.0367	0.1067
27.3	0.1364	0.251	0.033	0.0721	0.0363	0.1054
27.4	0.1363	0.2507	0.0329	0.0727	0.0367	0.1039
27.5	0.1361	0.2505	0.0327	0.0723	0.0366	0.1068
27.6	0.1364	0.2503	0.0322	0.0724	0.0358	0.1032
27.7	0.1355	0.2501	0.0323	0.0724	0.0366	0.1056
27.8	0.1351	0.2494	0.0322	0.0723	0.0363	0.1031
27.9	0.1351	0.2492	0.0327	0.0726	0.0362	0.1022
28	0.1347	0.2488	0.0318	0.0727	0.0363	0.1006
28.1	0.1339	0.2492	0.0319	0.0724	0.036	0.1058
28.2	0.1338	0.2484	0.0319	0.0729	0.036	0.1028
28.3	0.1333	0.248	0.0318	0.0726	0.0366	0.0997
28.4	0.1323	0.2481	0.0319	0.0724	0.036	0.104
28.5	0.1328	0.2476	0.0317	0.0722	0.0358	0.1007
28.6	0.1323	0.2474	0.0318	0.073	0.0357	0.105
28.7	0.1318	0.2476	0.0318	0.0724	0.0359	0.0995
28.8	0.1316	0.2469	0.0313	0.0732	0.0358	0.0988
28.9	0.1311	0.2469	0.0317	0.0726	0.0361	0.1047
29	0.1311	0.2467	0.0313	0.0731	0.0357	0.0989
29.1	0.1313	0.2462	0.0313	0.0731	0.0357	0.1048
29.2	0.1303	0.2464	0.0314	0.0729	0.0358	0.0971
29.3	0.1298	0.2455	0.0309	0.0728	0.0362	0.1001
29.4	0.1297	0.2456	0.0311	0.073	0.0356	0.099
29.5	0.1296	0.2453	0.0312	0.0733	0.0357	0.0985
29.6	0.1294	0.2457	0.0313	0.0719	0.0353	0.0991
29.7	0.1291	0.2446	0.0304	0.0695	0.0356	0.0937
29.8	0.1291	0.2447	0.0309	0.0671	0.035	0.1046
29.9	0.1292	0.245	0.0308	0.0653	0.0418	0.0944
30	0.1292	0.245	0	0.0653	0.0418	0.1016
