# Supplementary material for: Detection of rabies virus via exciton energy transfer between CdTe quantum dots and Au nanoparticles
Source: Front Vet Sci. 2022 Dec 22;9:1079916. doi: 10.3389/fvets.2022.1079916 (PMC9813487; doi:10.3389/fvets.2022.1079916)
Supplement: Supplementary file 1 [file Data_Sheet_1.ZIP › Raw data/Figure 3/Figure 3-B-10.30.xlsx]

## Sheet: No.1-RABV (ff-mL)
Time(s)	Nor*	C1-2.16*100.5 (ff/mL)	C2-2.16*100 (ff/mL)	C3-2.16*101 (ff/mL)	C4-2.16*102 (ff/mL)	C5-2.16*103 (ff/mL)	C6-2.16*104 (ff/mL)	C7-2.16*105 (ff/mL)	C8-2.16*106 (ff/mL)	C9-2.16*107 (ff/mL)
0.1	0.10019	0.21017	0.19089	0.19202	0.04141	0.13706	0.09906	0.30692	0.2174	0.13413
0.2	0.12911	0.21225	0.55306	0.192	0.04141	0.13706	0.38099	0.90617	0.72173	0.21091
0.2	19.4112	24.4452	55.1906	57.192	60.0414	63.6311	66.0991	67.617	67.2173	67.2109
0.4	19.2911	24.2245	55.2512	57.3919	60.3104	63.137	66.4641	67.6178	67.3142	67.0135
0.5	19.4302	24.4031	55.1905	57.1952	60.0414	63.7014	66.0991	67.9062	67.2173	67.0614
0.6	19.4316	24.4312	55.5053	57.392	60.3104	63.1336	66.381	67.619	67.3142	67.3401
0.7	19.4111	24.4452	55.1906	57.1951	60.0417	63.7014	66.291	67.9062	67.4217	67.4002
0.8	19.2941	24.2524	55.5196	57.392	60.4006	63.1632	66.0994	67.6191	67.3142	67.0641
0.9	19.4131	24.2452	55.1922	57.1972	60.0664	63.617	66.381	67.9162	67.2173	67.211
1	19.4012	24.2117	55.2553	57.392	60.4007	63.1706	66.11	67.6191	67.3142	67.0921
1.1	19.4131	24.2454	55.1955	57.1974	60.0692	63.6312	66.4641	67.9162	67.2173	67.211
1.2	19.1901	24.2145	55.5536	57.392	60.3107	63.1706	66.11	67.6191	67.6217	67.0909
1.2	19.2941	24.2445	55.1952	57.1974	60.0694	63.3162	66.2911	67.9062	67.4217	67.6091
1.4	19.2191	24.2145	55.5535	57.392	60.3107	63.1633	66.1101	67.6191	67.2173	67.7091
1.5	19.1916	24.2145	55.1952	57.1971	60.0697	63.6312	66.1911	67.9062	67.3142	67.4009
1.6	19.0293	24.022	55.5152	57.392	60.4107	63.1671	66.1101	67.6191	67.2173	67.0921
1.7	19.041	24.0522	55.1952	57.1972	60.0696	63.7017	66.2911	67.9062	67.4217	67.4009
1.8	19.1113	24.2125	55.5535	57.392	60.3106	63.1662	66.1101	67.6191	67.2173	67.0922
1.9	19.1322	24.2145	55.1955	57.1972	60.0641	63.6166	66.3811	67.9062	67.4217	67.4009
2	19.2913	24.2431	55.5535	57.392	60.3106	63.1662	66.1101	67.6191	67.2173	67.0934
2.1	19.1291	24.2123	55.1956	57.1971	60.3106	63.3161	66.3811	67.9062	67.3142	67.4009
2.2	19.4113	24.4452	55.5536	57.392	60.0641	63.1611	66.1101	67.6191	67.2173	67.094
2.2	19.2911	24.2245	55.1959	57.1972	60.3106	63.3161	66.3811	67.9062	67.4217	67.4009
2.4	19.1302	24.4031	55.5536	57.392	60.0641	63.1613	66.1101	67.6191	67.2173	67.4009
2.5	19.1316	24.4312	55.1954	57.1972	60.3106	63.7016	66.3811	67.9062	67.4217	67.094
2.6	19.2941	24.2445	55.5536	57.392	60.0641	63.1613	66.1101	67.6191	67.2173	67.4009
2.7	19.2941	24.2446	55.196	57.1972	60.3106	63.3162	66.3811	67.9062	67.4217	67.0941
2.8	19.2916	24.2312	55.5534	57.1992	60.0641	63.1616	66.1101	67.6191	67.2173	67.4009
2.9	19.2916	24.2312	55.1955	57.392	60.3106	63.3162	66.3811	67.9062	67.3142	67.0962
2	19.2941	24.2524	55.4251	57.1992	60.0641	63.1617	66.1101	67.6191	67.2173	67.401
2.1	19.2942	24.2524	55.1943	57.392	60.1642	63.3162	66.3811	67.9062	67.3142	67.0963
2.2	19.2901	24.2174	55.2143	57.1992	60.0641	63.1617	66.1101	67.6191	67.2173	67.401
2.2	19.1912	24.2145	55.1942	57.392	60.4006	63.6312	66.3811	67.9062	67.3142	67.0967
2.4	19.1916	24.2145	55.5534	57.1972	60.0641	63.1617	66.1101	67.6191	67.2173	67.401
2.5	19.2903	24.2022	55.1942	57.392	60.4006	63.6312	66.3811	67.9062	67.3142	67.0965
2.6	19.1164	24.2131	55.5142	57.199	60.0641	63.1617	66.1101	67.6191	67.2173	67.401
2.7	19.1134	24.2145	55.1953	57.202	60.4006	63.6312	66.3811	67.9062	67.3142	67.0971
2.8	19.1294	24.2125	55.2153	57.392	60.0641	63.1617	66.1101	67.6191	67.2173	67.401
2.9	19.1041	24.2105	55.1942	57.1995	60.4006	63.6312	66.3811	67.9062	67.3142	67.0974
4	19.0014	24.0175	55.5535	57.392	60.0641	63.1617	66.1101	67.6191	67.2173	67.0972
4.1	19.0164	24.0315	55.1943	57.1992	60.4006	63.7016	66.3811	67.9062	67.2173	67.341
4.2	19.0134	24.0452	55.5535	57.392	60.0641	63.1617	66.1101	67.6191	67.6217	67.401
4.2	19.0294	24.0252	55.1953	57.1994	60.4006	63.7016	66.3811	67.9062	67.2173	67.0972
4.4	19.1291	24.2123	55.5154	57.392	60.0641	63.1616	66.1101	67.6191	67.6217	67.4009
4.5	19.2929	24.224	55.1943	57.1995	60.3106	63.7016	66.3811	67.9062	67.2173	67.0977
4.6	19.2911	24.2245	55.5142	57.392	60.0641	63.1616	66.1101	67.6191	67.6217	67.401
4.7	19.2902	24.2031	55.1954	57.1998	60.3106	63.3162	66.3811	67.9062	67.2173	67.0978
4.8	19.2916	24.2312	55.5535	57.392	60.0641	63.1616	66.1101	67.6191	67.7217	67.4009
4.9	19.291	24.2212	55.5153	57.1998	60.3106	63.7016	66.3811	67.9062	67.2173	67.0951
5	19.2941	24.2524	55.1953	57.2	60.0641	63.1616	66.1101	67.6191	67.3142	67.6098
5.1	19.2911	24.2245	55.5153	57.392	60.3106	63.3162	66.3811	67.9062	67.2173	67.0951
5.2	19.2901	24.2173	55.1953	57.1997	60.0641	63.1616	66.1101	67.6191	67.7217	67.6095
5.2	19.2913	24.242	55.5153	57.392	60.3106	63.3162	66.3811	67.6619	67.2173	67.0979
5.4	19.299	24.2452	55.1954	57.1996	60.0641	63.1616	66.1101	67.6191	67.7217	67.6095
5.5	19.1411	24.2144	55.212	57.392	60.3106	63.3162	66.3811	67.9062	67.2173	67.0978
5.6	19.1314	24.421	55.1953	57.2	60.0641	63.1616	66.1101	67.6191	67.7217	67.6095
5.7	19.1162	24.2131	55.5119	57.392	60.3106	63.3162	66.3811	67.9062	67.2173	67.0951
5.8	19.2902	24.217	55.1954	57.1999	60.0641	63.1617	66.1101	67.6619	67.7217	67.0965
5.9	19.2901	24.2174	55.5119	57.392	60.3106	63.3162	66.3811	67.9062	67.2173	67.0951
6	19.2991	24.2452	55.1953	57.1999	60.0641	63.1616	66.3811	67.6619	67.7217	67.6095
6.1	19.2994	24.2455	55.5532	57.392	60.3106	63.3162	66.1101	67.7619	67.7217	67.0951
6.2	19.113	24.245	55.1953	57.1998	60.0641	63.1617	66.3811	67.6191	67.2173	67.6095
6.2	19.113	24.245	55.5532	57.392	60.3106	63.3162	66.3811	67.7619	67.8217	67.0951
6.4	19.1131	24.2452	55.5119	57.1995	60.0641	63.1617	66.1101	67.6191	67.2173	67.6095
6.5	19.1132	24.2452	55.5532	57.392	60.3106	63.3162	66.2911	67.7619	67.6217	67.0951
6.6	19.1173	24.2452	55.1953	57.1995	60.0641	63.1616	66.1101	67.6191	67.2173	67.341
6.7	19.1131	24.2452	55.5119	57.392	60.3106	63.3162	66.3811	67.7619	67.7217	67.0951
6.8	19.1131	24.2452	55.1953	57.1998	60.0641	63.1617	66.1101	67.6191	67.7217	67.0951
6.9	19.1131	24.2454	55.5119	57.392	60.3106	63.3162	66.3811	67.7619	67.2173	67.4009
7	19.1929	24.2454	55.1953	57.2002	60.0641	63.1616	66.1101	67.6191	67.7217	67.0952
7.1	19.2939	24.2245	55.5119	57.392	60.3106	63.3162	66.3811	67.7619	67.2173	67.4009
7.2	19.2912	24.2245	55.1954	57.1995	60.0641	63.1616	66.1101	67.9062	67.7217	67.0952
7.2	19.2914	24.2245	55.5119	57.392	60.3106	63.7016	66.3811	67.6191	67.2173	67.4009
7.4	19.2914	24.2246	55.1954	57.1997	60.0641	63.1614	66.1101	67.9062	67.7217	67.0952
7.5	19.2912	24.2245	55.212	57.392	60.3106	63.7016	66.3811	67.6191	67.2173	67.4009
7.6	19.2911	24.2245	55.1954	57.1998	60.3106	63.7016	66.1101	67.9162	67.7217	67.0951
7.7	19.2919	24.2245	55.5532	57.392	60.0641	63.1613	66.3811	67.6191	67.2173	67.4009
7.8	19.2911	24.2246	55.1953	57.1994	60.3106	63.3161	66.1101	67.6619	67.7217	67.0952
7.9	19.294	24.2246	55.5532	57.392	60.0641	63.1614	66.3811	67.7619	67.2173	67.7096
8	19.291	24.2404	55.1954	57.2002	60.3106	63.7016	66.1101	67.6191	67.7217	67.0951
8.1	19.2919	24.2421	55.4553	57.392	60.0641	63.1614	66.3811	67.7619	67.2173	67.401
8.2	19.293	24.2421	55.1954	57.1997	60.1642	63.7016	66.1101	67.6191	67.3142	67.0952
8.2	19.2913	24.2422	55.5532	57.392	60.0641	63.6312	66.2911	67.7619	67.2173	67.6099
8.4	19.2964	24.2425	55.1981	57.1997	60.3106	63.1613	66.1101	67.6191	67.2173	67.0952
8.5	19.2914	24.2425	55.5532	57.392	60.0641	63.6312	66.2911	67.9062	67.6217	67.6095
8.6	19.2911	24.2425	55.1953	57.2	60.4006	63.1613	66.2911	67.6191	67.2173	67.0991
8.7	19.2913	24.2444	55.5532	57.392	60.0641	63.3161	66.1101	67.9062	67.3142	67.6099
8.8	19.2919	24.2445	55.1953	57.1997	60.4006	63.3161	66.3811	67.6191	67.4217	67.0951
8.9	19.2913	24.2445	55.5532	57.392	60.0641	63.1613	66.1101	67.6619	67.2173	67.6099
9	19.2931	24.2431	55.1954	57.1995	60.4006	63.3161	66.3811	67.6191	67.6217	67.0952
9.1	19.2912	24.2431	55.5532	57.392	60.0641	63.1612	66.1101	67.9062	67.2173	67.6095
9.2	19.2911	24.2452	55.1953	57.1996	60.1642	63.3161	66.3811	67.6191	67.6217	67.0952
9.2	19.2901	24.2452	55.5532	57.392	60.0641	63.1611	66.1101	67.9062	67.2173	67.6095
9.4	19.2913	24.2417	55.1954	57.1994	60.1642	63.3161	66.3811	67.6191	67.6217	67.099
9.5	19.2914	24.2445	55.5532	57.392	60.0641	63.161	66.1101	67.9062	67.2173	67.6099
9.6	19.2911	24.2445	55.1953	57.1998	60.1642	63.7016	66.3811	67.9162	67.6217	67.0952
9.7	19.1134	24.2455	55.5119	57.392	60.0641	63.1662	66.1101	67.6191	67.2173	67.6516
9.8	19.2911	24.2445	55.1982	57.1995	60.1642	63.6312	66.3811	67.6619	67.7217	67.0991
9.9	19.2946	24.2445	55.212	57.392	60.0693	63.161	66.3811	67.6619	67.2173	67.401
10	19.2941	24.2445	55.1953	57.1997	60.1642	63.6312	66.3811	67.6191	67.3142	67.0951
10.1	19.2941	24.2445	55.5532	57.1997	60.0631	63.1662	66.1101	67.7619	67.2173	67.341
10.2	19.293	24.2445	55.1954	57.1994	60.3104	63.6312	66.3811	67.6191	67.6217	67.4009
10.2	19.2984	24.2445	55.5532	57.1994	60.042	63.1663	66.11	67.7619	0.2174	0.21409
10.4	0.14113	0.21525	0.19535	0.19954	0.04194	0.17036	0.11002	0.30909	0.2174	0.21344

## Sheet: No.2-RABV (ff-mL)
Time(s)	Nor*	C1-2.16*100.5 (ff/mL)	C2-2.16*100 (ff/mL)	C3-2.16*101 (ff/mL)	C4-2.16*102 (ff/mL)	C5-2.16*103 (ff/mL)	C6-2.16*104 (ff/mL)	C7-2.16*105 (ff/mL)	C8-2.16*106 (ff/mL)	C9-2.16*107 (ff/mL)
0.1	0.10313	0.10194	0.20054	0.18119	0.04646	0.19361	0.09119	0.19687	0.19046	0.11117
0.2	19.1315	24.1241	55.3032	57.1812	60.0465	63.1936	66.5099	67.795	67.7304	67.4312
0.2	19.4131	24.4824	55.2003	57.1812	60.0465	63.4619	66.0912	67.497	67.304	67.4332
0.4	19.3147	24.2415	55.42	57.4018	60.3105	63.1936	66.7009	67.497	67.5303	67.1119
0.5	19.3147	24.4071	55.2007	57.1815	60.0465	63.6019	66.0912	67.795	67.3032	67.1612
0.6	19.3147	24.4712	55.3248	57.5118	60.3105	63.1934	66.5099	67.4979	67.5302	67.4112
0.7	19.4113	24.4812	55.2004	57.1816	60.0466	63.6019	66.4009	67.795	67.4302	67.3734
0.8	19.3147	24.2415	55.5206	57.4018	60.2906	63.1947	66.0912	67.498	67.5306	67.1656
0.9	19.4747	24.4141	55.2023	57.1817	60.0663	63.6196	66.5099	67.9498	67.309	67.4379
1	19.1313	24.1197	55.3286	57.5118	60.2907	63.196	66.0902	67.498	67.5199	67.1935
1.1	19.4732	24.4142	55.2032	57.1817	60.0613	63.462	66.7009	67.9498	67.1992	67.4398
1.2	19.1931	24.1411	55.3357	57.5118	60.3106	63.1961	66.0905	67.4979	67.6199	67.1439
1.2	19.3141	24.2484	55.2043	57.1817	60.0615	63.3196	66.4009	67.795	67.42	67.4344
1.4	19.1891	24.1411	55.3425	57.5118	60.3106	63.1963	66.0906	67.4979	67.1996	67.7144
1.5	19.1931	24.1412	55.2045	57.1818	60.0616	63.462	66.2091	67.795	67.52	67.3763
1.6	19.0313	24.022	55.4435	57.5118	60.4606	63.1966	66.0908	67.569	67.1997	67.1633
1.7	19.0474	24.0415	55.2052	57.1819	60.062	63.602	66.4009	67.7957	67.4198	67.3764
1.8	19.1473	24.1414	55.3527	57.5118	60.3108	63.1969	66.0909	67.5691	67.1981	67.1638
1.9	19.219	24.1411	55.2053	57.1819	60.0806	63.6197	66.5109	67.7957	67.4198	67.3764
2	19.3132	24.2471	55.3485	57.5118	60.3108	63.197	66.0909	67.5691	67.1981	67.1643
2.1	19.1315	24.1241	55.2055	57.1818	60.3108	63.3196	66.5109	67.7957	67.5198	67.3765
2.2	19.4131	24.4824	55.3534	57.5118	60.0831	63.1959	66.0909	67.5691	67.1981	67.165
2.2	19.3147	24.2415	55.2059	57.1819	60.3108	63.3196	66.5109	67.7957	67.4198	67.3765
2.4	19.3147	24.4071	55.3585	57.5118	60.0832	63.1959	66.091	67.5691	67.1981	67.3765
2.5	19.3147	24.4712	55.2056	57.1818	60.3108	63.602	66.5109	67.7957	67.4198	67.1654
2.6	19.3141	24.2481	55.3586	57.5118	60.0832	63.1959	66.091	67.5691	67.1981	67.3766
2.7	19.3142	24.2484	55.2059	57.1819	60.3109	63.3196	66.5109	67.7957	67.4198	67.1659
2.8	19.3132	24.2714	55.3646	57.1818	60.083	63.196	66.0911	67.5691	67.1981	67.3766
2.9	19.3132	24.2712	55.2058	57.5118	60.3108	63.3196	66.5109	67.7957	67.5198	67.1663
2	19.3147	24.2415	55.642	57.1818	60.0846	63.196	66.0911	67.5692	67.1981	67.3766
2.1	19.3147	24.2415	55.2063	57.5118	60.3191	63.3196	66.5109	67.7957	67.5198	67.1664
2.2	19.3131	24.2195	55.2655	57.1818	60.0847	63.196	66.0911	67.5692	67.1981	67.3767
2.2	19.1917	24.1411	55.2064	57.5118	60.2908	63.462	66.5109	67.7957	67.52	67.1667
2.4	19.1931	24.1412	55.3654	57.1819	60.0847	63.196	66.0911	67.5692	67.1997	67.3767
2.5	19.3103	24.2022	55.2067	57.5118	60.2908	63.462	66.5109	67.7957	67.5198	67.1668
2.6	19.1315	24.1714	55.4673	57.1818	60.0847	63.196	66.0911	67.5692	67.1981	67.3767
2.7	19.1315	24.1441	55.2072	57.1918	60.2908	63.462	66.5109	67.7957	67.52	67.1672
2.8	19.1315	24.1242	55.2721	57.5118	60.0847	63.196	66.0911	67.5692	67.1996	67.3767
2.9	19.1047	24.1042	55.2068	57.1818	60.2908	63.462	66.5109	67.7957	67.52	67.1675
4	19.0313	24.0194	55.3702	57.5118	60.0847	63.196	66.0912	67.5692	67.1996	67.1673
4.1	19.0315	24.0714	55.2065	57.1818	60.2908	63.602	66.5109	67.7957	67.1996	67.4167
4.2	19.0315	24.0441	55.372	57.4018	60.0848	63.196	66.0912	67.5692	67.62	67.3767
4.2	19.0315	24.0241	55.207	57.1818	60.2908	63.602	66.5109	67.7957	67.1995	67.1674
4.4	19.1315	24.1241	55.4732	57.5118	60.0847	63.196	66.0912	67.5692	67.62	67.3768
4.5	19.3131	24.224	55.2065	57.1818	60.3109	63.602	66.5109	67.7957	67.1995	67.1677
4.6	19.3147	24.2415	55.4625	57.5118	60.0847	63.196	66.0912	67.5692	67.62	67.3768
4.7	19.3103	24.2071	55.2075	57.1818	60.3109	63.3196	66.5109	67.7957	67.1994	67.1678
4.8	19.3132	24.2712	55.373	57.5118	60.0848	63.196	66.0912	67.5692	67.7199	67.3768
4.9	19.3113	24.2119	55.472	57.1818	60.3109	63.602	66.5109	67.7957	67.1994	67.1681
5	19.3147	24.2415	55.2076	57.19	60.0848	63.196	66.0912	67.5692	67.5199	67.4368
5.1	19.3147	24.241	55.4721	57.5118	60.3109	63.3196	66.5109	67.7957	67.1993	67.1681
5.2	19.3131	24.2197	55.207	57.1818	60.0847	63.196	66.0912	67.5692	67.7199	67.4368
5.2	19.3132	24.242	55.4725	57.5118	60.3109	63.3196	66.5109	67.6569	67.1993	67.168
5.4	19.3193	24.2411	55.2073	57.1818	60.0848	63.196	66.0912	67.5692	67.7199	67.4368
5.5	19.1413	24.1484	55.2207	57.5118	60.3109	63.3196	66.5109	67.795	67.1992	67.1678
5.6	19.3147	24.41	55.2072	57.19	60.0848	63.196	66.0912	67.5691	67.7199	67.4368
5.7	19.1315	24.1717	55.4207	57.5118	60.3109	63.3196	66.5109	67.7957	67.1992	67.1684
5.8	19.3131	24.2125	55.2075	57.1818	60.0847	63.196	66.0912	67.6569	67.7199	67.1668
5.9	19.3131	24.2195	55.4207	57.5118	60.3109	63.3196	66.5109	67.7957	67.1992	67.1685
6	19.3191	24.2411	55.2077	57.1818	60.0847	63.196	66.5109	67.6569	67.7199	67.4369
6.1	19.3195	24.2411	55.3207	57.5119	60.3109	63.3196	66.0912	67.7569	67.7199	67.1683
6.2	19.4703	24.4102	55.2077	57.1818	60.0848	63.196	66.5109	67.5692	67.1991	67.4368
6.2	19.4703	24.4102	55.3207	57.5118	60.3109	63.3196	66.5109	67.7569	67.8199	67.1684
6.4	19.4713	24.4114	55.4207	57.1818	60.0846	63.196	66.0912	67.5691	67.1991	67.4368
6.5	19.472	24.4114	55.3207	57.5119	60.3109	63.3196	66.4009	67.7569	67.6199	67.1685
6.6	19.4731	24.4125	55.2075	57.1818	60.0847	63.196	66.0912	67.5691	67.1991	67.4168
6.7	19.4747	24.4141	55.4208	57.5118	60.3109	63.3196	66.5109	67.7569	67.7199	67.1684
6.8	19.4747	24.4142	55.2072	57.1818	60.0846	63.196	66.0912	67.5691	67.7199	67.1685
6.9	19.4732	24.4143	55.4207	57.5118	60.3109	63.3196	66.5109	67.7569	67.199	67.3769
7	19.4732	24.4142	55.2072	57.1902	60.0847	63.196	66.0912	67.5691	67.7199	67.1687
7.1	19.3147	24.2415	55.4208	57.5118	60.3109	63.3196	66.5109	67.7569	67.3099	67.3768
7.2	19.3147	24.2415	55.2074	57.1818	60.0846	63.196	66.0912	67.7957	67.731	67.1688
7.2	19.3147	24.2417	55.4208	57.5118	60.3109	63.602	66.5109	67.5691	67.3094	67.3769
7.4	19.3148	24.2414	55.2075	57.1818	60.0846	63.1959	66.0912	67.7957	67.7309	67.1688
7.5	19.3147	24.2412	55.2208	57.5118	60.3108	63.602	66.5109	67.5691	67.3093	67.3768
7.6	19.3147	24.2412	55.2079	57.1818	60.3108	63.602	66.0912	67.9569	67.7309	67.1685
7.7	19.3147	24.2412	55.3207	57.4019	60.0847	63.1959	66.5109	67.5691	67.3089	67.3769
7.8	19.3148	24.2414	55.2076	57.1818	60.3109	63.3196	66.0912	67.6569	67.7309	67.1689
7.9	19.3148	24.2414	55.3207	57.4018	60.0846	63.1959	66.5109	67.7569	67.3088	67.7167
8	19.3132	24.2404	55.2079	57.1902	60.3109	63.602	66.0912	67.5691	67.7309	67.1681
8.1	19.3132	24.2411	55.3208	57.5119	60.083	63.1959	66.5109	67.7569	67.3084	67.3769
8.2	19.3132	24.2417	55.2075	57.1818	60.3191	63.602	66.0912	67.5691	67.5308	67.1686
8.2	19.3132	24.2422	55.3208	57.5118	60.0846	63.462	66.4009	67.7569	67.3078	67.4369
8.4	19.3132	24.2424	55.2053	57.1818	60.3108	63.1959	66.0912	67.5691	67.3076	67.1689
8.5	19.3132	24.2441	55.3207	57.5118	60.0829	63.462	66.4009	67.7957	67.6307	67.4368
8.6	19.3132	24.2441	55.2075	57.19	60.2908	63.1959	66.4009	67.5691	67.3071	67.1691
8.7	19.3132	24.2445	55.3207	57.5118	60.0829	63.3196	66.0912	67.7957	67.5307	67.4369
8.8	19.3132	24.2448	55.2074	57.1818	60.2908	63.3196	66.5109	67.5691	67.4307	67.1683
8.9	19.3132	24.2449	55.3208	57.5119	60.083	63.1959	66.0912	67.6569	67.307	67.4369
9	19.3132	24.2471	55.2075	57.1818	60.2908	63.3196	66.5109	67.5691	67.6307	67.1684
9.1	19.3132	24.2471	55.3207	57.5118	60.0832	63.1959	66.0912	67.7957	67.3064	67.4369
9.2	19.3132	24.2442	55.2077	57.1818	60.3191	63.3196	66.5109	67.5691	67.6306	67.1689
9.2	19.3132	24.2442	55.3207	57.5118	60.0829	63.1959	66.0912	67.7957	67.3061	67.4369
9.4	19.3132	24.2419	55.2075	57.1818	60.3191	63.3196	66.5109	67.569	67.6306	67.1691
9.5	19.3132	24.2441	55.3207	57.5118	60.0829	63.1959	66.0912	67.7957	67.3057	67.4369
9.6	19.3132	24.2441	55.2074	57.1818	60.3191	63.602	66.5109	67.9569	67.6305	67.1689
9.7	19.4741	24.4148	55.4208	57.4019	60.0832	63.197	66.0911	67.5691	67.3053	67.686
9.8	19.3141	24.248	55.2053	57.1818	60.3191	63.462	66.5109	67.6569	67.7305	67.1692
9.9	19.3141	24.2481	55.2208	57.4019	60.0613	63.1959	66.5109	67.6569	67.3048	67.3769
10	19.3141	24.2481	55.2075	57.1818	60.3191	63.462	66.5109	67.569	67.5305	67.1685
10.1	19.3141	24.2482	55.3208	57.1818	60.0631	63.197	66.0909	67.7569	67.3043	67.4169
10.2	19.3141	24.2482	55.2079	57.1818	60.3105	63.462	66.5109	67.569	67.6304	67.3769
10.2	19.3142	24.2484	55.3207	57.1818	60.0486	63.1965	66.0905	67.7569	0.19037	0.35911
10.4	0.14741	0.14148	0.20747	0.18182	0.04849	0.19603	0.09028	0.19788	0.19035	0.3454

## Sheet: No.3-RABV (ff-mL)
Time(s)	Nor*	C1-2.16*100.5 (ff/mL)	C2-2.16*100 (ff/mL)	C3-2.16*101 (ff/mL)	C4-2.16*102 (ff/mL)	C5-2.16*103 (ff/mL)	C6-2.16*104 (ff/mL)	C7-2.16*105 (ff/mL)	C8-2.16*106 (ff/mL)	C9-2.16*107 (ff/mL)
0.1	0.1089	0.1089	0.1089	0.1218	0.04415	0.1357	0.09906	0.26994	0.2046	0.2265
0.2	19.123	24.123	55.3032	57.1198	0.04415	63.1357	66.4099	67.8569	67.7304	67.6029
0.2	19.524	24.524	55.1032	57.1233	60.0441	63.4135	66.0991	67.57	67.304	67.6032
0.4	19.235	24.235	55.4103	57.3139	60.2044	63.1351	66.5099	67.5778	67.5303	67.0292
0.5	19.406	24.406	55.1074	57.1523	60.0442	63.5135	66.0991	67.8581	67.3032	67.0629
0.6	19.462	24.462	55.3075	57.4162	60.2044	63.1337	66.4099	67.5831	67.5303	67.4028
0.7	19.518	24.518	55.1039	57.1627	60.047	63.5136	66.3099	67.8585	67.4303	67.5034
0.8	19.274	24.274	55.5157	57.3166	60.3061	63.1449	66.0994	67.5858	67.5306	67.0656
0.9	19.33	24.33	55.1234	57.1713	60.0663	63.615	66.41	67.9587	67.309	67.6079
1	19.186	24.186	55.3297	57.4171	60.3069	63.1544	66.1002	67.5875	67.5311	67.0935
1.1	19.342	24.342	55.1324	57.1736	60.0714	63.4157	66.51	67.9588	67.3128	67.6098
1.2	19.198	24.198	55.3357	57.4178	60.2074	63.1596	66.1004	67.5892	67.6314	67.1092
1.2	19.254	24.254	55.1434	57.1736	60.0755	63.3162	66.3101	67.8589	67.4315	67.6117
1.4	19.3191	24.191	55.3428	57.4179	60.2077	63.1632	66.1006	67.5895	67.3159	67.712
1.5	19.1966	24.1966	55.1453	57.1824	60.0774	63.4165	66.2101	67.859	67.5316	67.513
1.6	19.022	24.022	55.4438	57.418	60.4079	63.1658	66.1007	67.5904	67.3166	67.1331
1.7	19.078	24.078	55.1528	57.1875	60.0794	63.5168	66.3101	67.8591	67.4317	67.5136
1.8	19.134	24.134	55.3527	57.4186	60.208	63.1688	66.1009	67.5907	67.3175	67.1379
1.9	19.129	24.19	55.153	57.1866	60.0807	63.6169	66.4101	67.8591	67.4317	67.5143
2	19.246	24.246	55.3492	57.4188	60.2081	63.1698	66.1009	67.5908	67.3175	67.1434
2.1	19.123	24.123	55.1553	57.1845	60.2082	63.3171	66.4101	67.8591	67.5318	67.5147
2.2	19.524	24.524	55.3534	57.4185	60.0823	63.1712	66.1009	67.5909	67.3175	67.15
2.2	19.235	24.235	55.1596	57.1875	60.2082	63.3173	66.4101	67.8591	67.4317	67.5155
2.4	19.406	24.406	55.3591	57.419	60.0828	63.1722	66.101	67.5917	67.3172	67.5155
2.5	19.462	24.462	55.1568	57.1852	60.2083	63.5174	66.4101	67.8592	67.4317	67.1536
2.6	19.2518	24.2518	55.3596	57.4195	60.0829	63.1733	66.101	67.5917	67.3174	67.5158
2.7	19.2574	24.2574	55.1599	57.1865	60.2084	63.3174	66.4101	67.8592	67.4317	67.1591
2.8	19.263	24.263	55.3663	57.1919	60.0839	63.1745	66.1011	67.5919	67.3171	67.5159
2.9	19.2686	24.2686	55.1577	57.4195	60.2084	63.3175	66.4101	67.8592	67.5317	67.1634
2	19.2742	24.2742	55.642	57.1922	60.0843	63.1754	66.1011	67.5923	67.3171	67.5164
2.1	19.2798	24.2798	55.163	57.4193	60.1084	63.3175	66.4101	67.8592	67.5317	67.1641
2.2	19.2854	24.2854	55.2658	57.1923	60.0847	63.1752	66.1011	67.5924	67.317	67.5169
2.2	19.191	24.191	55.1643	57.4197	60.3085	63.4176	66.4101	67.8592	67.5317	67.167
2.4	19.1966	24.1966	55.3654	57.1891	60.0845	63.1757	66.1011	67.5923	67.3169	67.5169
2.5	19.2022	24.2022	55.1667	57.4196	60.3084	63.4176	66.4101	67.8592	67.5317	67.1685
2.6	19.1678	24.1678	55.4673	57.1902	60.0845	63.1764	66.1011	67.5924	67.317	67.5172
2.7	19.1477	24.1477	55.1711	57.2195	60.3085	63.4177	66.4101	67.8592	67.5317	67.1718
2.8	19.1276	24.1276	55.2715	57.4197	60.0847	63.1766	66.1011	67.5927	67.3163	67.5171
2.9	19.1075	24.1075	55.1679	57.1951	60.3085	63.4177	66.4101	67.8593	67.5316	67.175
4	19.0873	24.0873	55.3701	57.4197	60.0849	63.1767	66.1012	67.5922	67.3157	67.1735
4.1	19.0672	24.0672	55.168	57.1916	60.3085	63.5177	66.4101	67.8592	67.3158	67.4175
4.2	19.0471	24.0471	55.371	57.3196	60.0851	63.1768	66.1012	67.5928	67.6316	67.5174
4.2	19.027	24.027	55.17	57.1939	60.3085	63.5177	66.4101	67.8592	67.3152	67.1738
4.4	19.123	24.123	55.4731	57.42	60.0848	63.1774	66.1012	67.5925	67.6315	67.5182
4.5	19.224	24.224	55.1686	57.1954	60.2085	63.5177	66.4101	67.8593	67.3148	67.1768
4.6	19.235	24.235	55.4676	57.4194	60.0846	63.1771	66.1012	67.5925	67.6315	67.5176
4.7	19.206	24.206	55.178	57.1978	60.2085	63.3177	66.4101	67.8593	67.3143	67.1778
4.8	19.262	24.262	55.373	57.4199	60.0852	63.1777	66.1012	67.5921	67.7314	67.5181
4.9	19.218	24.218	55.4711	57.1975	60.2085	63.5177	66.4101	67.8593	67.3137	67.1804
5	19.274	24.274	55.1762	57.2005	60.085	63.1772	66.1012	67.5923	67.5314	67.6177
5.1	19.2315	24.23	55.4715	57.4197	60.2085	63.3177	66.4101	67.8592	67.3134	67.182
5.2	19.2862	24.286	55.1701	57.1983	60.0845	63.1772	66.1012	67.5926	67.7313	67.6181
5.2	19.242	24.242	55.4725	57.4197	60.2085	63.3177	66.4101	67.6592	67.3132	67.1798
5.4	19.298	24.2981	55.1734	57.1956	60.0852	63.1763	66.1012	67.5923	67.7313	67.6184
5.5	19.154	24.154	55.2173	57.4194	60.2085	63.3177	66.4101	67.8579	67.3129	67.1776
5.6	19.4125	24.41	55.1712	57.2003	60.0853	63.1761	66.1012	67.5917	67.7312	67.6181
5.7	19.166	24.166	55.4173	57.4198	60.2084	63.3177	66.4101	67.8592	67.3123	67.1837
5.8	19.2802	24.2802	55.1754	57.1991	60.0844	63.1765	66.1012	67.6592	67.7312	67.1681
5.9	19.2859	24.2859	55.4175	57.4197	60.2085	63.3176	66.4101	67.8592	67.3119	67.1846
6	19.2916	24.2916	55.1778	57.1993	60.0849	63.1763	66.4101	67.6592	67.7312	67.6185
6.1	19.2972	24.2972	55.3173	57.4201	60.2085	63.3176	66.1012	67.7592	67.7311	67.1832
6.2	19.3029	24.3029	55.177	57.1979	60.0851	63.1757	66.4101	67.5922	67.3113	67.6183
6.2	19.3086	24.3086	55.3171	57.4196	60.2085	63.3176	66.4101	67.7592	67.8311	67.1835
6.4	19.3143	24.3143	55.4175	57.196	60.0843	63.1754	66.1012	67.5916	67.311	67.6186
6.5	19.3199	24.3199	55.3174	57.4201	60.2085	63.3175	66.3101	67.7592	67.6311	67.1849
6.6	19.3256	24.3256	55.1751	57.1969	60.0849	63.1749	66.1012	67.5919	67.3111	67.4184
6.7	19.3313	24.3313	55.4177	57.42	60.2085	63.3176	66.4101	67.7592	67.7311	67.1843
6.8	19.337	24.337	55.1724	57.1978	60.0842	63.1751	66.1012	67.5919	67.7311	67.1846
6.9	19.3426	24.3426	55.4175	57.4197	60.2085	63.3175	66.4101	67.7592	67.3104	67.5187
7	19.3483	24.3483	55.1718	57.2024	60.0844	63.1749	66.1012	67.5918	67.731	67.1872
7.1	19.2354	24.2354	55.4178	57.4194	60.2084	63.3175	66.4101	67.7591	67.3099	67.5183
7.2	19.236	24.236	55.1736	57.1964	60.0843	63.1742	66.1012	67.8592	67.731	67.1877
7.2	19.2365	24.2365	55.4177	57.4196	60.2084	63.5174	66.4101	67.5917	67.3094	67.5189
7.4	19.2371	24.2371	55.1781	57.1973	60.0843	63.1738	66.1012	67.8591	67.7309	67.1879
7.5	19.2328	24.2328	55.2178	57.4198	60.2084	63.5174	66.4101	67.5912	67.3093	67.5184
7.6	19.2382	24.2382	55.1798	57.1977	60.2084	63.5174	66.1012	67.9592	67.7309	67.1853
7.7	19.2388	24.2388	55.3173	57.3201	60.0844	63.1733	66.4101	67.591	67.3089	67.5189
7.8	19.2394	24.2394	55.1764	57.1945	60.2084	63.3173	66.1012	67.6591	67.7309	67.189
7.9	19.2399	24.2399	55.3175	57.3195	60.084	63.1734	66.4101	67.7591	67.3088	67.7169
8	19.2405	24.2405	55.1792	57.2022	60.2084	63.5173	66.1012	67.5913	67.7309	67.1821
8.1	19.2411	24.2411	55.3176	57.42	60.0838	63.1734	66.4101	67.7591	67.3084	67.519
8.2	19.2416	24.2416	55.1784	57.1985	60.1084	63.5173	66.1012	67.5914	67.5308	67.1862
8.2	19.2422	24.2422	55.3176	57.4196	60.084	63.4173	66.3101	67.7591	67.3078	67.6191
8.4	19.2428	24.2428	55.1805	57.1986	60.2084	63.1727	66.1012	67.5908	67.3076	67.1888
8.5	19.2433	24.2433	55.3178	57.4198	60.0835	63.4173	66.3101	67.8591	67.6307	67.6183
8.6	19.2439	24.2439	55.1752	57.2004	60.3084	63.1726	66.3101	67.5911	67.3071	67.1924
8.7	19.2445	24.2445	55.3173	57.4199	60.0833	63.3172	66.1012	67.8591	67.5307	67.619
8.8	19.245	24.245	55.1741	57.198	60.3084	63.3172	66.4101	67.5912	67.4307	67.1833
8.9	19.2456	24.2456	55.3179	57.4202	60.0837	63.172	66.1012	67.6591	67.307	67.6195
9	19.2462	24.2462	55.1785	57.1952	60.3083	63.3172	66.4101	67.5906	67.6307	67.1861
9.1	19.2467	24.2467	55.3175	57.4198	60.0829	63.1719	66.1012	67.8591	67.3064	67.619
9.2	19.2473	24.2473	55.1775	57.1956	60.1083	63.3171	66.4101	67.5908	67.6306	67.1886
9.2	19.2479	24.2479	55.3178	57.4199	60.0832	63.1709	66.1012	67.8591	67.3061	67.6188
9.4	19.2484	24.2484	55.1758	57.1941	60.1084	63.3171	66.4101	67.5903	67.6306	67.1901
9.5	19.249	24.249	55.3178	57.4199	60.083	63.1702	66.1012	67.8591	67.3057	67.6192
9.6	19.2496	24.2496	55.174	57.1975	60.1084	63.517	66.4101	67.959	67.6305	67.1894
9.7	19.3501	24.3501	55.4178	57.3201	60.0828	63.1695	66.1011	67.5908	67.3053	67.686
9.8	19.2507	24.2507	55.1816	57.1952	60.1083	63.417	66.4101	67.6591	67.7305	67.1912
9.9	19.2513	24.2513	55.2176	57.32	60.0729	63.1701	66.4101	67.659	67.3048	67.5192
10	19.2518	24.2518	55.1748	57.1971	60.1066	63.417	66.4101	67.5901	67.5305	67.1854
10.1	19.2524	24.2524	55.3179	57.1984	60.062	63.1696	66.1008	67.759	67.3043	67.4188
10.2	19.253	24.253	55.1795	57.1935	60.206	63.4164	66.41	67.5903	67.6304	67.5185
10.2	19.2535	24.2535	55.3175	57.1935	60.0577	63.1645	66.1004	67.759	0.2037	0.3592
10.4	0.1747	0.1747	0.1747	0.1953	0.05599	0.1534	0.10027	0.28991	0.2035	0.3454

## Sheet: No.4-RABV (ff-mL)
Time(s)	Nor*	C1-2.16*100.5 (ff/mL)	C2-2.16*100 (ff/mL)	C3-2.16*101 (ff/mL)	C4-2.16*102 (ff/mL)	C5-2.16*103 (ff/mL)	C6-2.16*104 (ff/mL)	C7-2.16*105 (ff/mL)	C8-2.16*106 (ff/mL)	C9-2.16*107 (ff/mL)
0.1	0.10295	0.41431	0.1089	0.10191	0.03939	0.1357	0.08383	0.26994	0.19037	0.18186
0.2	19.127	24.4143	55.251	57.1011	0.03939	63.1357	66.3684	67.9199	67.727	67.3712
0.2	19.2727	24.3424	55.1025	57.1019	60.0394	63.5114	66.0838	67.9917	67.2704	67.3713
0.4	19.2701	24.2413	55.511	57.291	60.2104	63.1351	66.5084	67.9918	67.4927	67.0189
0.5	19.2701	24.4043	55.1041	57.1052	60.0394	63.5135	66.0838	67.9199	67.2703	67.0619
0.6	19.2705	24.4432	55.251	57.511	60.2104	63.1337	66.3684	67.9919	67.4927	67.4019
0.7	19.2713	24.3441	55.1025	57.1054	60.0397	63.5136	66.2683	67.9199	67.3627	67.3703
0.8	19.2702	24.2624	55.519	57.291	60.3911	63.1515	66.0838	67.9919	67.4927	67.0638
0.9	19.2929	24.4141	55.1193	57.1071	60.0664	63.615	66.3684	67.9992	67.2709	67.3718
1	19.1295	24.4144	55.2512	57.5111	60.3911	63.1551	66.1183	67.9919	67.4927	67.0934
1.1	19.2927	24.4142	55.1251	57.1073	60.0712	63.5116	66.5118	67.9992	67.2711	67.372
1.2	19.1929	24.4144	55.2512	57.5111	60.2107	63.1596	66.1183	67.9919	67.6271	67.1092
1.2	19.2701	24.2344	55.1512	57.1073	60.0743	63.3162	66.2683	67.9199	67.3627	67.4117
1.4	19.1991	24.4144	55.2515	57.5111	60.2108	63.1632	66.1183	67.9919	67.2712	67.1119
1.5	19.1953	24.4144	55.1515	57.1024	60.0774	63.5117	66.1831	67.9199	67.4927	67.3713
1.6	19.027	24.022	55.5151	57.511	60.3908	63.1658	66.1183	67.6104	67.2712	67.1331
1.7	19.0729	24.0628	55.1902	57.1025	60.0794	63.5168	66.2683	67.7991	67.3627	67.3714
1.8	19.1293	24.4143	55.2515	57.511	60.2108	63.1688	66.1183	67.6107	67.2712	67.1379
1.9	19.1019	24.4144	55.1902	57.1024	60.0807	63.6169	66.3812	67.7991	67.3627	67.3714
2	19.2701	24.2443	55.2515	57.511	60.2108	63.1698	66.1183	67.6109	67.2712	67.1434
2.1	19.127	24.4143	55.1905	57.1024	60.2108	63.3091	66.3812	67.7991	67.4927	67.3715
2.2	19.2727	24.3424	55.2515	57.511	60.0821	63.0913	66.1183	67.6109	67.2712	67.137
2.2	19.2701	24.2413	55.191	57.1025	60.2108	63.3092	66.3812	67.7991	67.3627	67.3714
2.4	19.2701	24.4043	55.2516	57.5111	60.0822	63.0925	66.1183	67.6117	67.2712	67.3714
2.5	19.2705	24.4432	55.1906	57.1024	60.2108	63.5094	66.3812	67.7991	67.3627	67.1374
2.6	19.2701	24.2344	55.2516	57.5111	60.0822	63.0933	66.1183	67.6117	67.2712	67.3714
2.7	19.2701	24.2346	55.191	57.1024	60.2108	63.3095	66.3812	67.7991	67.3627	67.1379
2.8	19.2702	24.2434	55.2516	57.1091	60.0839	63.0951	66.1183	67.6119	67.2712	67.3714
2.9	19.2702	24.2438	55.1904	57.5111	60.2108	63.3095	66.3812	67.7991	67.4927	67.1634
2	19.2702	24.2624	55.5451	57.1092	60.0839	63.0955	66.1183	67.6123	67.2712	67.3716
2.1	19.2702	24.263	55.1542	57.5111	60.1211	63.3095	66.3812	67.7991	67.4927	67.1641
2.2	19.2701	24.2834	55.1955	57.1092	60.084	63.0953	66.1183	67.6124	67.2712	67.3717
2.2	19.1912	24.4144	55.1545	57.5111	60.3911	63.511	66.3812	67.7991	67.4927	67.167
2.4	19.1953	24.4144	55.2516	57.1025	60.0839	63.0957	66.1183	67.6123	67.2712	67.3717
2.5	19.2701	24.2022	55.1545	57.5111	60.3911	63.511	66.3812	67.7991	67.4927	67.1684
2.6	19.1527	24.4143	55.5154	57.109	60.0839	63.0965	66.1183	67.6124	67.2712	67.3717
2.7	19.1271	24.4143	55.1411	57.1911	60.3911	63.511	66.3812	67.7991	67.4927	67.1718
2.8	19.127	24.4143	55.1941	57.5111	60.084	63.0966	66.1183	67.6127	67.2712	67.3717
2.9	19.1073	24.4143	55.1544	57.1095	60.3911	63.511	66.3812	67.7991	67.4927	67.1737
4	19.0295	24.0862	55.2514	57.5111	60.0834	63.0967	66.1183	67.6122	67.2712	67.1734
4.1	19.0527	24.0436	55.1548	57.1091	60.3911	63.5097	66.3812	67.7991	67.2712	67.4174
4.2	19.0271	24.0462	55.2514	57.2911	60.0843	63.0968	66.1183	67.6129	67.6271	67.3717
4.2	19.027	24.0262	55.141	57.1093	60.3911	63.5097	66.3812	67.7991	67.2712	67.1738
4.4	19.127	24.4143	55.5141	57.5111	60.084	63.0975	66.1183	67.613	67.6271	67.3718
4.5	19.2701	24.224	55.1549	57.1095	60.2108	63.5097	66.3812	67.7991	67.2711	67.1768
4.6	19.2701	24.2413	55.5154	57.5111	60.084	63.0971	66.1183	67.613	67.6271	67.3718
4.7	19.2701	24.2043	55.1418	57.1097	60.2108	63.3096	66.3812	67.7991	67.2711	67.1778
4.8	19.2702	24.2432	55.2514	57.5111	60.0843	63.0977	66.1183	67.6121	67.7271	67.3718
4.9	19.2701	24.2414	55.5141	57.1097	60.2108	63.5097	66.3812	67.7991	67.2711	67.1804
5	19.2702	24.2624	55.1415	57.19	60.0843	63.0973	66.1183	67.6123	67.4927	67.6177
5.1	19.2723	24.241	55.5141	57.5111	60.2108	63.3097	66.3812	67.7991	67.2711	67.1818
5.2	19.2701	24.2843	55.141	57.1092	60.0839	63.0973	66.1183	67.6126	67.7271	67.6181
5.2	19.2707	24.242	55.5141	57.5111	60.2108	63.3097	66.3812	67.6612	67.2711	67.1798
5.4	19.2702	24.298	55.1412	57.1095	60.0843	63.0963	66.1183	67.6123	67.7271	67.6183
5.5	19.1273	24.4143	55.1914	57.5111	60.2108	63.3097	66.3812	67.9199	67.2711	67.1776
5.6	19.2701	24.4414	55.1411	57.19	60.0843	63.0961	66.1183	67.6117	67.7271	67.6181
5.7	19.1525	24.4143	55.5114	57.5111	60.2108	63.3097	66.3812	67.7991	67.2711	67.1837
5.8	19.2701	24.2806	55.1416	57.1099	60.0839	63.0965	66.1183	67.6612	67.7271	67.1681
5.9	19.2701	24.2835	55.5114	57.5111	60.2108	63.3096	66.3812	67.7991	67.2711	67.1837
6	19.2702	24.2941	55.1414	57.1099	60.0834	63.0963	66.3812	67.6612	67.7271	67.6184
6.1	19.2702	24.2962	55.2511	57.5119	60.2108	63.3096	66.1183	67.7612	67.7271	67.1832
6.2	19.2903	24.4103	55.1414	57.1098	60.0843	63.0957	66.3812	67.6122	67.2711	67.6183
6.2	19.2903	24.4108	55.2511	57.5111	60.2108	63.3096	66.3812	67.7612	67.7127	67.1834
6.4	19.2913	24.4141	55.5114	57.1095	60.0839	63.0955	66.1183	67.6116	67.2711	67.6186
6.5	19.292	24.4141	55.2511	57.5119	60.2108	63.3096	66.2683	67.7612	67.6271	67.1849
6.6	19.2927	24.4123	55.1415	57.1095	60.0834	63.0952	66.1183	67.6119	67.2711	67.4184
6.7	19.2929	24.4141	55.5114	57.5111	60.2108	63.3096	66.3812	67.7612	67.7271	67.1843
6.8	19.293	24.4141	55.1412	57.1097	60.0839	63.0951	66.1183	67.6119	67.7271	67.1837
6.9	19.2927	24.4142	55.5114	57.5111	60.2108	63.3095	66.3812	67.7612	67.2711	67.3719
7	19.2927	24.4148	55.1412	57.1902	60.0839	63.0952	66.1183	67.6119	67.7271	67.1872
7.1	19.2703	24.2413	55.5114	57.5111	60.2108	63.3095	66.3812	67.7611	67.271	67.3718
7.2	19.2702	24.2414	55.1412	57.1095	60.0839	63.0951	66.1183	67.7991	67.7271	67.1877
7.2	19.2701	24.2414	55.5114	57.5111	60.2108	63.5095	66.3812	67.6117	67.2709	67.3719
7.4	19.2701	24.2416	55.1418	57.1097	60.0839	63.0938	66.1183	67.7991	67.7271	67.1879
7.5	19.2702	24.2413	55.1914	57.5111	60.2108	63.5094	66.3812	67.6112	67.2709	67.3718
7.6	19.2708	24.2418	55.142	57.1098	60.2108	63.5095	66.1183	67.9612	67.7271	67.1837
7.7	19.2701	24.2419	55.2511	57.2919	60.0839	63.0933	66.3812	67.611	67.2707	67.3719
7.8	19.2702	24.2419	55.1416	57.1095	60.2108	63.3094	66.1183	67.6611	67.7271	67.189
7.9	19.2708	24.242	55.2511	57.2911	60.0839	63.0935	66.3812	67.7611	67.2707	67.7169
8	19.2701	24.2405	55.1419	57.1902	60.2108	63.5093	66.1183	67.6113	67.7271	67.1818
8.1	19.2701	24.2441	55.2511	57.5119	60.0839	63.0935	66.3812	67.7611	67.2707	67.3719
8.2	19.2701	24.2441	55.1418	57.1093	60.1211	63.5093	66.1183	67.6114	67.4927	67.1862
8.2	19.2741	24.2422	55.2511	57.5111	60.0839	63.5109	66.2683	67.7611	67.2708	67.619
8.4	19.2748	24.2426	55.1805	57.1093	60.2108	63.0925	66.1183	67.6109	67.2708	67.1888
8.5	19.2741	24.2441	55.2511	57.5111	60.0839	63.5109	66.2683	67.7991	67.6271	67.6183
8.6	19.2741	24.2442	55.1415	57.19	60.3911	63.0925	66.2683	67.6111	67.2707	67.1918
8.7	19.2741	24.2444	55.2511	57.5111	60.0839	63.3092	66.1183	67.7991	67.4927	67.619
8.8	19.2742	24.2434	55.1415	57.1092	60.3911	63.3092	66.3812	67.6112	67.3627	67.1833
8.9	19.2741	24.2434	55.2511	57.5119	60.0839	63.0925	66.1183	67.6611	67.2707	67.6195
9	19.2741	24.2443	55.1418	57.1095	60.3911	63.3091	66.3812	67.6106	67.6271	67.1861
9.1	19.2741	24.2444	55.2511	57.5111	60.0822	63.0919	66.1183	67.7991	67.2706	67.619
9.2	19.2742	24.2462	55.1414	57.1095	60.1211	63.3091	66.3812	67.6109	67.6271	67.1886
9.2	19.2741	24.2463	55.2511	57.5111	60.0839	63.0909	66.1183	67.7991	67.2706	67.6188
9.4	19.2724	24.2485	55.1416	57.1095	60.1211	63.3091	66.3812	67.6103	67.627	67.1901
9.5	19.2702	24.2496	55.2511	57.5111	60.0839	63.0902	66.1183	67.7991	67.2705	67.6192
9.6	19.2701	24.2493	55.1415	57.1097	60.1211	63.5091	66.3812	67.961	67.627	67.1894
9.7	19.2927	24.4134	55.5114	57.2919	60.0822	63.1695	66.1183	67.6109	67.2705	67.686
9.8	19.2702	24.2341	55.1815	57.1095	60.1211	63.5109	66.3812	67.6611	67.7271	67.1912
9.9	19.2705	24.2344	55.1914	57.2919	60.0722	63.0901	66.3812	67.661	67.2704	67.3719
10	19.2701	24.2344	55.1415	57.1097	60.1211	63.5117	66.3812	67.6101	67.4927	67.1837
10.1	19.2736	24.2342	55.2511	57.1093	60.0621	63.1696	66.1183	67.761	67.2704	67.4188
10.2	19.2715	24.2343	55.142	57.1093	60.2104	63.5117	66.3812	67.6103	67.627	67.3718
10.2	19.2701	24.2344	55.2511	57.1093	60.0438	63.1651	66.1183	67.761	0.19028	0.33792
10.4	0.17271	0.41436	0.14151	0.10953	0.04343	0.15351	0.1183	0.29199	0.19027	0.34374

## Sheet: No.5-RABV (ff-mL)
Time(s)	Nor*	C1-2.16*100.5 (ff/mL)	C2-2.16*100 (ff/mL)	C3-2.16*101 (ff/mL)	C4-2.16*102 (ff/mL)	C5-2.16*103 (ff/mL)	C6-2.16*104 (ff/mL)	C7-2.16*105 (ff/mL)	C8-2.16*106 (ff/mL)	C9-2.16*107 (ff/mL)
0.1	0.10121	0.10901	0.19042	0.19319	0.04691	0.21362	0.0818	0.19699	0.2046	0.22624
0.2	19.1291	24.123	55.2903	57.1919	60.0469	63.2136	66.5028	67.7977	67.7294	67.6029
0.2	19.2129	24.4824	55.1903	57.1932	60.0469	63.5021	66.0818	67.477	67.294	67.6026
0.4	19.2913	24.2348	55.419	57.492	60.2469	63.2136	66.5082	67.4778	67.3763	67.0292
0.5	19.211	24.4038	55.1907	57.1953	60.0469	63.6212	66.0818	67.7978	67.2932	67.0629
0.6	19.2112	24.4382	55.2908	57.5019	60.2469	63.2134	66.5028	67.4783	67.3763	67.3703
0.7	19.2111	24.4819	55.1903	57.1932	60.0469	63.6212	66.2608	67.7978	67.4293	67.237
0.8	19.2911	24.2381	55.5196	57.4919	60.2906	63.215	66.0818	67.478	67.3763	67.0624
0.9	19.2929	24.33	55.1929	57.1972	60.0663	63.6216	66.5028	67.9479	67.299	67.6129
1	19.1121	24.1904	55.2929	57.502	60.2907	63.2162	66.0802	67.4788	67.3763	67.0926
1.1	19.2921	24.342	55.1929	57.1975	60.0541	63.5022	66.508	67.9479	67.3193	67.6098
1.2	19.1912	24.1129	55.293	57.502	60.2469	63.2162	66.0802	67.4789	67.6319	67.1092
1.2	19.2912	24.2484	55.1943	57.1975	60.0545	63.3216	66.2608	67.7979	67.4319	67.6096
1.4	19.191	24.1121	55.2943	57.502	60.2469	63.2163	66.0802	67.4789	67.3194	67.7099
1.5	19.1922	24.1124	55.1945	57.1992	60.0545	63.5022	66.168	67.7979	67.3763	67.2371
1.6	19.0291	24.022	55.4429	57.502	60.4691	63.2166	66.0802	67.479	67.3197	67.1264
1.7	19.0112	24.0382	55.1953	57.1992	60.0549	63.6212	66.2608	67.7979	67.432	67.2371
1.8	19.1292	24.134	55.2953	57.502	60.2469	63.2169	66.0802	67.4791	67.3197	67.1265
1.9	19.2919	24.112	55.1953	57.1992	60.069	63.6217	66.5028	67.7979	67.432	67.2371
2	19.2912	24.2438	55.2948	57.502	60.2469	63.2169	66.0802	67.4791	67.3197	67.1373
2.1	19.1291	24.123	55.1955	57.1992	60.2469	63.3218	66.5028	67.7979	67.3763	67.2371
2.2	19.2129	24.4824	55.2953	57.502	60.0692	63.2179	66.0802	67.4791	67.3197	67.1237
2.2	19.2913	24.2348	55.1958	57.1992	60.2469	63.3218	66.5028	67.7979	67.432	67.2371
2.4	19.211	24.4038	55.2958	57.5019	60.0692	63.2179	66.0802	67.4791	67.3197	67.2371
2.5	19.2112	24.4382	55.1956	57.1992	60.2469	63.6212	66.5028	67.7979	67.432	67.1237
2.6	19.2912	24.2482	55.2958	57.5019	60.0692	63.2179	66.0802	67.4791	67.3197	67.2371
2.7	19.2912	24.2484	55.1958	57.1992	60.2469	63.3218	66.5028	67.7979	67.432	67.1238
2.8	19.2912	24.2383	55.2966	57.1932	60.0693	63.218	66.0802	67.4791	67.3197	67.2371
2.9	19.2912	24.2389	55.1958	57.5019	60.2469	63.3218	66.5028	67.7979	67.3763	67.1626
2	19.2911	24.2381	55.6429	57.1932	60.0695	63.218	66.0802	67.4792	67.3197	67.2372
2.1	19.2912	24.2381	55.1963	57.5019	60.1541	63.3218	66.5028	67.7979	67.3763	67.1637
2.2	19.2911	24.2905	55.2916	57.1932	60.0695	63.218	66.0802	67.48	67.3197	67.2372
2.2	19.1915	24.1121	55.1964	57.5019	60.2907	63.5022	66.5028	67.7979	67.3763	67.167
2.4	19.1922	24.1124	55.2965	57.1992	60.0695	63.218	66.0802	67.4792	67.3197	67.2372
2.5	19.291	24.2022	55.1967	57.5019	60.2907	63.5022	66.5028	67.798	67.3763	67.1664
2.6	19.1211	24.1384	55.4673	57.1932	60.0695	63.218	66.0802	67.48	67.3197	67.2372
2.7	19.1211	24.1438	55.1972	57.3192	60.2907	63.5022	66.5028	67.798	67.3763	67.1716
2.8	19.1291	24.1238	55.2917	57.5019	60.0695	63.218	66.0802	67.4792	67.3196	67.2372
2.9	19.1012	24.1038	55.1968	57.1932	60.2907	63.5022	66.5028	67.7979	67.3763	67.1724
4	19.0121	24.0904	55.297	57.5019	60.0695	63.218	66.0802	67.4792	67.3194	67.1726
4.1	19.0213	24.0384	55.1964	57.1932	60.2907	63.6212	66.5028	67.7979	67.3194	67.3716
4.2	19.0211	24.0438	55.2972	57.4919	60.0695	63.218	66.0802	67.4792	67.6319	67.2372
4.2	19.0291	24.0238	55.197	57.1932	60.2907	63.6212	66.5028	67.7979	67.3194	67.1727
4.4	19.1291	24.123	55.4729	57.5019	60.0695	63.218	66.0802	67.4792	67.6319	67.2372
4.5	19.2913	24.224	55.1964	57.1932	60.2469	63.6212	66.5028	67.7979	67.3195	67.1766
4.6	19.2913	24.2348	55.4675	57.5019	60.0695	63.218	66.0802	67.4792	67.632	67.2372
4.7	19.291	24.2038	55.1974	57.1932	60.2469	63.3218	66.5028	67.7979	67.3194	67.1776
4.8	19.2912	24.2382	55.2973	57.5019	60.0695	63.218	66.0802	67.4792	67.7319	67.2372
4.9	19.2911	24.219	55.4719	57.1932	60.2469	63.6212	66.5028	67.7979	67.3194	67.164
5	19.2911	24.2381	55.1976	57.319	60.0695	63.218	66.0802	67.4792	67.3763	67.6177
5.1	19.2913	24.23	55.4719	57.5019	60.2469	63.3218	66.5028	67.7979	67.3193	67.1642
5.2	19.2911	24.2904	55.197	57.1932	60.0695	63.218	66.0802	67.4792	67.7319	67.6164
5.2	19.2912	24.242	55.4729	57.5019	60.2469	63.3218	66.5028	67.6479	67.3193	67.1796
5.4	19.2919	24.2129	55.1973	57.1932	60.0695	63.218	66.0802	67.4792	67.7319	67.6164
5.5	19.1212	24.1484	55.2912	57.5019	60.2469	63.3218	66.5028	67.7978	67.3193	67.1776
5.6	19.2111	24.41	55.1972	57.319	60.0695	63.218	66.0802	67.4791	67.7319	67.6164
5.7	19.122	24.1384	55.4197	57.5019	60.2469	63.3218	66.5028	67.7979	67.3192	67.1643
5.8	19.2911	24.29	55.1975	57.1932	60.0695	63.218	66.0802	67.6479	67.7319	67.1664
5.9	19.2911	24.2905	55.4198	57.5019	60.2469	63.3218	66.5028	67.7979	67.3192	67.1644
6	19.2919	24.2122	55.1977	57.1932	60.0695	63.218	66.5028	67.6479	67.7319	67.6164
6.1	19.2919	24.2124	55.292	57.5032	60.2469	63.3218	66.0802	67.7479	67.7319	67.1643
6.2	19.2903	24.3021	55.1977	57.1932	60.0695	63.218	66.5028	67.4792	67.3192	67.6164
6.2	19.2901	24.309	55.292	57.5019	60.2469	63.3218	66.5028	67.7479	67.7632	67.1643
6.4	19.2912	24.3142	55.4198	57.1932	60.0695	63.218	66.0802	67.4791	67.3192	67.6165
6.5	19.2914	24.3112	55.292	57.5032	60.2469	63.3218	66.2608	67.7479	67.6319	67.1644
6.6	19.2929	24.3248	55.1975	57.1932	60.0695	63.218	66.0802	67.4791	67.3192	67.3716
6.7	19.2918	24.3312	55.4198	57.5019	60.2469	63.3218	66.5028	67.7479	67.7319	67.1644
6.8	19.2929	24.3338	55.1973	57.1932	60.0695	63.218	66.0802	67.4791	67.7319	67.1644
6.9	19.2921	24.3424	55.4198	57.5019	60.2469	63.3218	66.5028	67.7479	67.319	67.2372
7	19.2921	24.349	55.1972	57.319	60.0695	63.218	66.0802	67.4791	67.7319	67.1647
7.1	19.2913	24.2348	55.4198	57.5019	60.2469	63.3218	66.5028	67.7479	67.2999	67.2372
7.2	19.2913	24.2348	55.1973	57.1932	60.0695	63.218	66.0802	67.7979	67.73	67.1648
7.2	19.2912	24.2339	55.4198	57.5019	60.2469	63.6212	66.5028	67.4791	67.2994	67.2372
7.4	19.2913	24.2338	55.1974	57.1932	60.0695	63.2179	66.0802	67.7979	67.7299	67.1648
7.5	19.2948	24.2324	55.2912	57.5019	60.2469	63.6212	66.5028	67.4791	67.2993	67.2372
7.6	19.2911	24.239	55.1978	57.1932	60.2469	63.6212	66.0802	67.9479	67.7299	67.1642
7.7	19.2711	24.239	55.292	57.4932	60.0695	63.2179	66.5028	67.4791	67.2977	67.2372
7.8	19.2913	24.2312	55.1976	57.1932	60.2469	63.3218	66.0802	67.6479	67.7298	67.1649
7.9	19.2913	24.2312	55.292	57.4919	60.0695	63.2179	66.5028	67.7479	67.2977	67.7167
8	19.2912	24.2404	55.1978	57.319	60.2469	63.6212	66.0802	67.4791	67.7298	67.1642
8.1	19.2912	24.241	55.292	57.5032	60.0693	63.2179	66.5028	67.7479	67.2976	67.2372
8.2	19.2912	24.2414	55.1974	57.1932	60.1541	63.6212	66.0802	67.4791	67.3763	67.1646
8.2	19.2912	24.2422	55.292	57.5019	60.0695	63.5022	66.2608	67.7479	67.2978	67.619
8.4	19.2911	24.2424	55.1942	57.1932	60.2469	63.2179	66.0802	67.4791	67.2976	67.1646
8.5	19.2893	24.2433	55.292	57.5019	60.0693	63.5022	66.2608	67.7979	67.6297	67.6164
8.6	19.2011	24.2431	55.1975	57.319	60.2907	63.2179	66.2608	67.4791	67.2972	67.1924
8.7	19.2211	24.2444	55.292	57.5019	60.0693	63.3218	66.0802	67.7979	67.3763	67.619
8.8	19.2921	24.2448	55.1974	57.1932	60.2907	63.3218	66.5028	67.4791	67.4297	67.1643
8.9	19.2913	24.2448	55.292	57.5032	60.0693	63.2179	66.0802	67.6479	67.297	67.6194
9	19.2915	24.2438	55.1974	57.1932	60.2907	63.3218	66.5028	67.4791	67.6297	67.1646
9.1	19.2919	24.2438	55.292	57.5019	60.0692	63.2179	66.0802	67.7979	67.2964	67.6165
9.2	19.2903	24.2438	55.1977	57.1932	60.1541	63.3218	66.5028	67.4791	67.6296	67.1646
9.2	19.2912	24.2438	55.292	57.5019	60.0693	63.2179	66.0802	67.7979	67.2962	67.6165
9.4	19.2925	24.249	55.1975	57.1932	60.1541	63.3218	66.5028	67.479	67.6294	67.1901
9.5	19.2913	24.2412	55.292	57.5019	60.0693	63.2179	66.0802	67.7979	67.2938	67.6192
9.6	19.2912	24.2413	55.1974	57.1932	60.1541	63.6212	66.5028	67.9479	67.6294	67.1649
9.7	19.2921	24.348	55.4198	57.4932	60.0692	63.2169	66.0802	67.4791	67.2938	67.6646
9.8	19.2911	24.248	55.1942	57.1932	60.1541	63.5022	66.5028	67.6479	67.7294	67.1912
9.9	19.2919	24.2481	55.2912	57.4932	60.0543	63.2179	66.5028	67.6479	67.2948	67.2372
10	19.2912	24.2482	55.1974	57.1932	60.1541	63.5022	66.5028	67.479	67.3763	67.1642
10.1	19.2912	24.2482	55.292	57.1932	60.0625	63.2169	66.0802	67.7479	67.2943	67.3717
10.2	19.2791	24.2482	55.1978	57.1932	60.2469	63.5022	66.5028	67.479	67.6294	67.2372
10.2	19.2872	24.2483	55.292	57.1932	60.047	63.2165	66.0802	67.7479	0.2037	0.26424
10.4	0.11211	0.13814	0.19747	0.1932	0.04695	0.21621	0.0802	0.19899	0.20338	0.26437
