# Supplementary material for: Detection of rabies virus via exciton energy transfer between CdTe quantum dots and Au nanoparticles
Source: Front Vet Sci. 2022 Dec 22;9:1079916. doi: 10.3389/fvets.2022.1079916 (PMC9813487; doi:10.3389/fvets.2022.1079916)
Supplement: Supplementary file 1 [file Data_Sheet_1.ZIP › Raw data/Figure 3/Figure 3-C-10.30.xlsx]

## Sheet: No.1-RABV RNA(fg-mL)
Time(s)	Nor*	C1-2.53*100 (fg/mL)	C2-2.53*101 (fg/mL)	C3-2.53*102 (fg/mL)	C4-2.53*103 (fg/mL)	C5-2.53*104 (fg/mL)	C6-2.53*105 (fg/mL)	C7-2.53*106 (fg/mL)	C8-2.53*107 (fg/mL)	C9-2.53*108 (fg/mL)
0.1	0.08719	0.21211	0.13089	0.12113	0.01315	0.1257	0.09906	0.17167	0.19046	0.31317
0.2	25.5113	27.2213	67.202	70.1211	72.1131	75.1257	77.9176	77.1719	76.1239	75.5932
0.2	25.5624	27.2527	67.1302	70.1203	72.0131	75.2425	77.57	77.1716	76.1904	75.5932
0.4	25.6225	27.285	67.413	70.2131	72.2011	75.1251	77.5779	77.1716	76.1919	75.7903
0.5	25.2426	27.2404	67.1307	70.1521	72.0132	75.5125	77.9176	77.1719	76.1902	75.7796
0.6	25.5246	27.2412	67.2018	70.2361	72.2013	75.1227	77.5918	77.1716	76.1919	75.7703
0.7	25.2562	27.4522	67.1303	70.1627	72.0117	75.5126	77.9176	77.1719	76.419	75.7503
0.8	25.5274	27.2474	67.5136	70.2166	72.2073	75.1449	77.5918	77.1716	76.1919	75.7966
0.9	25.5221	27.428	67.132	70.1712	72.1262	75.615	77.9592	77.1717	76.1909	75.5979
1	25.1156	27.2181	67.205	70.237	72.2129	75.1544	77.5775	77.1716	76.1919	75.7993
1.1	25.5441	27.242	67.132	70.1726	72.0711	75.4157	77.9592	77.1717	76.1912	75.5998
1.2	25.5913	27.2122	67.2046	70.2371	72.2071	75.1596	77.5918	77.1716	76.6191	75.6509
1.2	25.4521	27.254	67.1342	70.1726	72.0713	75.2162	77.9176	77.1719	76.4191	75.6618
1.4	25.291	27.2121	67.2428	70.2371	72.2077	75.1752	77.5918	77.1716	76.1912	75.7619
1.5	25.526	27.2112	67.1343	70.1132	72.0151	75.4165	77.9176	77.1719	76.1919	75.6613
1.6	25.1022	27.028	67.4428	70.237	72.1108	75.1658	77.5904	77.1716	76.1917	75.6531
1.7	25.1078	27.078	67.1352	70.1137	72.0791	75.5168	77.9176	77.1719	76.4191	75.6613
1.8	25.122	27.2124	67.2527	70.2314	72.217	75.1688	77.5907	77.1716	76.1912	75.6532
1.9	25.129	27.2121	67.1352	70.1137	72.1707	75.6169	77.9176	77.1719	76.4192	75.6173
2	25.246	27.2712	67.2492	70.2314	72.2171	75.1698	77.5909	77.1716	76.1912	75.6573
2.1	25.222	27.2128	67.1367	70.1135	72.2172	75.2171	77.9176	77.1719	76.1919	75.6178
2.2	25.524	27.527	67.2524	70.2314	72.0717	75.1712	77.5909	77.1716	76.1912	75.6015
2.2	25.425	27.285	67.136	70.1137	72.2072	75.2173	77.9176	77.1719	76.4191	75.6161
2.4	25.406	27.4012	67.2591	70.2374	72.0715	75.1722	77.5942	77.1716	76.1912	75.6161
2.5	25.462	27.4122	67.1357	70.1135	72.2071	75.5173	77.9176	77.1719	76.4191	75.6132
2.6	25.2518	27.2522	67.2523	70.2395	72.0715	75.1722	77.5942	77.1716	76.1917	75.6159
2.7	25.2574	27.2574	67.1359	70.1137	72.2171	75.2174	77.9176	77.1719	76.4191	75.6195
2.8	25.262	27.2122	67.2662	70.2121	72.1715	75.1745	77.5918	77.1716	76.1912	75.6158
2.9	25.2686	27.2128	67.1357	70.2395	72.2172	75.2175	77.9176	77.1816	76.1919	75.5632
2	25.2742	27.2742	67.642	70.2121	72.1711	75.1754	77.5952	77.1716	76.1912	75.6167
2.1	25.2798	27.2722	67.1362	70.2392	72.1171	75.2175	77.9176	77.3182	76.1919	75.5675
2.2	25.2854	27.2854	67.2658	70.2121	72.1712	75.1752	77.5952	77.3157	76.1917	75.6169
2.2	25.191	27.2121	67.1362	70.2397	72.2171	75.4176	77.9176	77.3186	76.1919	75.575
2.4	25.4455	27.2121	67.2654	70.1139	72.1711	75.1757	77.5952	77.5572	76.1917	75.6167
2.5	25.2022	27.2028	67.1367	70.2396	72.2171	75.4176	77.9176	77.0857	76.1919	75.5675
2.6	25.1678	27.2113	67.4672	70.1742	72.1711	75.1764	77.5952	77.3157	76.1917	75.6176
2.7	25.182	27.2157	67.1371	70.2215	72.2175	75.4177	77.9176	77.1857	76.1919	75.5758
2.8	25.1286	27.7214	67.2713	70.2397	72.1712	75.1766	77.5952	77.1572	76.1916	75.6175
2.9	25.1074	27.5122	67.1368	70.2151	72.2171	75.4177	77.9176	77.1719	76.1919	75.575
4	25.1853	27.5081	67.2701	70.2397	72.1712	75.1767	77.5952	77.1572	76.1912	75.5731
4.1	25.7146	27.5073	67.1368	70.2116	72.2171	75.5177	77.9176	77.1719	76.1912	75.7578
4.2	25.8514	27.4021	67.2713	70.2216	72.1751	75.1768	77.5952	77.1572	76.6191	75.6177
4.2	25.027	27.5027	67.137	70.2131	72.2175	75.5177	77.9176	77.1857	76.1912	75.5732
4.4	25.122	27.4213	67.4721	70.2399	72.1712	75.1774	77.5952	77.1716	76.6191	75.6183
4.5	25.224	27.5287	67.1369	70.2154	72.2175	75.5177	77.9176	77.1857	76.1915	75.5768
4.6	25.225	27.4285	67.4618	70.2393	72.1712	75.1771	77.5952	77.1716	76.6192	75.6176
4.7	25.206	27.2012	67.1378	70.2171	72.2175	75.2177	77.9176	77.1857	76.1914	75.5778
4.8	25.262	27.2122	67.272	70.2391	72.1752	75.1777	77.5952	77.1716	76.2391	75.6179
4.9	25.218	27.2218	67.4713	70.2175	72.2175	75.5177	77.9176	77.1857	76.1912	75.5797
5	25.274	27.274	67.1376	70.2005	72.175	75.1772	77.5952	77.1572	76.1919	75.6577
5.1	25.22	27.28	67.4714	70.2397	72.2175	75.2177	77.9176	77.1857	76.1912	75.5831
5.2	25.286	27.2812	67.137	70.2113	72.1711	75.1772	77.5952	77.1572	76.2391	75.6576
5.2	25.242	27.272	67.4725	70.2397	72.2175	75.2177	77.576	77.1657	76.1912	75.5798
5.4	25.298	27.2218	67.1372	70.2156	72.1752	75.1775	77.5952	77.1572	76.2391	75.6583
5.5	25.154	27.2154	67.2137	70.2392	72.2171	75.2177	77.9176	77.1719	76.1912	75.5776
5.6	25.41	27.421	67.1371	70.2002	72.1752	75.1761	77.5942	77.3157	76.2391	75.658
5.7	25.166	27.2112	67.4137	70.2398	72.2171	75.2177	77.9176	77.1857	76.1912	75.5832
5.8	25.2818	27.2712	67.1375	70.2191	72.1713	75.1765	77.5759	77.0657	76.2391	75.5676
5.9	25.2529	27.2021	67.4137	70.2397	72.2175	75.2176	77.9176	77.0872	76.1912	75.5876
6	25.2965	27.5827	67.1363	70.2192	72.1712	75.1775	77.5759	77.1716	76.2391	75.6575
6.1	25.2973	27.2215	67.2124	70.4201	72.2175	75.2176	77.7595	77.1757	76.2391	75.5831
6.2	25.2721	27.208	67.1367	70.2179	72.1751	75.1757	77.5952	77.1716	76.1911	75.6583
6.2	25.2592	27.221	67.2137	70.2396	72.2171	75.2176	77.7595	77.1718	76.8191	75.5832
6.4	25.2163	27.2214	67.4137	70.216	72.1711	75.1754	77.5918	77.1571	76.1911	75.6586
6.5	25.2107	27.2212	67.2137	70.4201	72.2175	75.2176	77.7595	77.1716	76.6191	75.5879
6.6	25.2589	27.212	67.1375	70.2169	72.1712	75.1749	77.5918	77.1716	76.1911	75.7583
6.7	25.2253	27.2847	67.4137	70.2399	72.2171	75.2176	77.7592	77.1718	76.2391	75.5873
6.8	25.2505	27.2805	67.1372	70.2171	72.1711	75.1751	77.5918	77.1716	76.2391	75.5876
6.9	25.2585	27.2428	67.4124	70.2397	72.2171	75.2175	77.7595	77.1718	76.191	75.6187
7	25.2572	27.2472	67.1371	70.2024	72.1713	75.1749	77.5918	77.1571	76.2391	75.5873
7.1	25.2252	27.2812	67.4137	70.2393	72.2171	75.2174	77.7592	77.1718	76.191	75.6183
7.2	25.2226	27.2812	67.1373	70.2164	72.1711	75.1742	77.9176	77.1857	76.2391	75.5877
7.2	25.27	27.2813	67.4138	70.2396	72.2171	75.5174	77.5942	77.1716	76.1909	75.619
7.4	25.2671	27.2021	67.1378	70.2172	72.1711	75.1728	77.9176	77.1857	76.2391	75.5879
7.5	25.262	27.2812	67.2137	70.2391	72.2172	75.5173	77.5918	77.1716	76.1909	75.6187
7.6	25.2079	27.2877	67.138	70.2177	72.2172	75.5174	77.9595	77.1712	76.2391	75.5753
7.7	25.2022	27.2218	67.2137	70.1741	72.1713	75.1722	77.5917	77.171	76.1909	75.6189
7.8	25.2825	27.2812	67.1376	70.2145	72.2171	75.2173	77.5759	77.1717	76.2391	75.589
7.9	25.2218	27.2821	67.2138	70.2215	72.1711	75.1724	77.7592	77.1718	76.1909	75.7569
8	25.0989	27.2821	67.1379	70.2021	72.2171	75.5172	77.5918	77.1571	76.2391	75.5832
8.1	25.2529	27.2125	67.2138	70.42	72.1715	75.1724	77.7592	77.1718	76.1908	75.619
8.2	25.222	27.2721	67.1378	70.2113	72.1171	75.5172	77.5917	77.1716	76.1919	75.5863
8.2	25.2487	27.2728	67.2137	70.2396	72.1711	75.4173	77.7591	77.1718	76.1908	75.659
8.4	25.2702	27.2127	67.1367	70.2114	72.2173	75.1727	77.5909	77.1716	76.1908	75.5888
8.5	25.2246	27.2841	67.2138	70.2391	72.1725	75.4172	77.9176	77.1857	76.619	75.6583
8.6	25.201	27.2721	67.1375	70.2004	72.2171	75.1726	77.5917	77.1716	76.1902	75.5932
8.7	25.2429	27.1282	67.2137	70.2391	72.1717	75.2172	77.9176	77.1719	76.1919	75.659
8.8	25.2825	27.2521	67.1374	70.2113	72.2172	75.2172	77.5918	77.1716	76.4191	75.5831
8.9	25.2421	27.2028	67.2134	70.4202	72.1723	75.172	77.5759	77.1717	76.1907	75.6598
9	25.2692	27.2213	67.1372	70.2152	72.2172	75.2172	77.5906	77.1716	76.6191	75.7186
9.1	25.262	27.2726	67.2138	70.2398	72.0715	75.1719	77.9176	77.1857	76.1906	75.619
9.2	25.2967	27.28	67.1369	70.2156	72.1172	75.2171	77.5909	77.1716	76.6191	75.7189
9.2	25.222	27.2703	67.2138	70.2399	72.1717	75.1709	77.9176	77.1719	76.1906	75.6188
9.4	25.2462	27.2772	67.1375	70.2123	72.1172	75.2171	77.5905	77.1716	76.619	75.719
9.5	25.242	27.2721	67.2138	70.2399	72.172	75.1702	77.9176	77.1719	76.1902	75.6193
9.6	25.714	27.2721	67.1374	70.2175	72.1173	75.517	77.959	77.1717	76.619	75.719
9.7	25.2615	27.2213	67.4137	70.1741	72.0715	75.1695	77.5909	77.1716	76.1902	75.686
9.8	25.2454	27.2421	67.1381	70.2152	72.1172	75.417	77.5759	77.1717	76.239	75.7191
9.9	25.2275	27.2525	67.2138	70.174	72.0715	75.1701	77.5759	77.1717	76.1905	75.5192
10	25.2895	27.2512	67.1375	70.2171	72.1126	75.417	77.5902	77.1716	76.1919	75.7176
10.1	25.2592	27.2552	67.2138	70.2113	72.122	75.1696	77.7591	77.1718	76.1904	75.7189
10.2	25.1246	27.2512	67.138	70.2125	72.206	75.4164	77.5905	77.1716	76.619	75.5188
10.2	25.2541	27.2501	67.2138	70.2125	72.0515	75.1645	77.7591	77.1718	0.1902	0.31593
10.4	0.1747	0.21747	0.13747	0.2152	0.01399	0.1524	0.17592	0.17187	0.1902	0.31454

## Sheet: No.2-RABV RNA(fg-mL)
Time(s)	Nor*	C1-2.53*100 (fg/mL)	C2-2.53*101 (fg/mL)	C3-2.53*102 (fg/mL)	C4-2.53*103 (fg/mL)	C5-2.53*104 (fg/mL)	C6-2.53*105 (fg/mL)	C7-2.53*106 (fg/mL)	C8-2.53*107 (fg/mL)	C9-2.53*108 (fg/mL)
0.1	0.09192	0.187112	0.131031		0.01315	0.1213	0.0878731	0.196742	1.2564	0.18919
0.2	25.5122	27.2187	67.3103	70.1197	72.1441	75.1213	77.8717	77.1956	76.2726	75.5499
0.2	25.5624	27.2217	67.3103	70.1222	72.0441	75.3313	77.36	77.1957	76.2564	75.5499
0.4	25.6021	27.1871	67.431	70.2129	72.2043	75.1214	77.3678	77.1958	76.1926	75.7902
0.5	25.2466	27.2405	67.3103	70.1142	72.0442	75.1423	77.8718	77.1956	76.2562	75.7805
0.6	25.5462	27.2454	67.3107	70.3916	72.2044	75.1309	77.5851	77.1955	76.1911	75.7702
0.7	25.2218	27.4519	67.3103	70.1627	72.047	75.1426	77.8719	77.1956	76.3925	75.7502
0.8	25.5271	27.2474	67.531	70.2166	72.2073	75.1333	77.5872	77.1956	76.1911	75.8055
0.9	25.5121	27.4187	67.3103	70.1712	72.0662	75.615	77.8759	77.1996	76.2569	75.5499
1	25.1186	27.1871	67.3131	70.3917	72.2069	75.1533	77.3675	77.1958	76.1911	75.8092
1.1	25.5412	27.242	67.3103	70.1726	72.0714	75.3316	77.8759	77.1996	76.2728	75.5499
1.2	25.598	27.1871	67.3132	70.3918	72.2074	75.1536	77.5888	77.1956	76.4174	75.55
1.2	25.4534	27.2541	67.3103	70.1726	72.0755	75.2161	77.8719	77.1956	76.3926	75.55
1.4	25.291	27.1871	67.1314	70.3918	72.2077	75.0952	77.5888	77.1956	76.2729	75.755
1.5	25.526	27.1871	67.3103	70.1739	72.0774	75.3316	77.8719	77.1956	76.1914	75.55
1.6	25.1122	27.0187	67.4432	70.3917	72.4079	75.1614	77.5871	77.1947	76.2766	75.55
1.7	25.1178	27.0785	67.3102	70.174	72.0794	75.1468	77.8719	77.1956	76.3919	75.55
1.8	25.122	27.1871	67.3152	70.3917	72.208	75.1611	77.5871	77.1947	76.1912	75.55
1.9	25.129	27.1871	67.3104	70.174	72.0807	75.6163	77.8719	77.1956	76.3919	75.5497
2	25.246	27.2754	67.3149	70.3917	72.2081	75.1631	77.5871	77.1958	76.1912	75.55
2.1	25.222	27.1871	67.3104	70.1739	72.2082	75.2091	77.8719	77.1956	76.1928	75.5498
2.2	25.5241	27.5246	67.3153	70.3917	72.0722	75.0912	77.5871	77.1947	76.1912	75.549
2.2	25.4225	27.1871	67.3104	70.174	72.2072	75.2092	77.8719	77.1956	76.3919	75.5495
2.4	25.416	27.4054	67.3159	70.3919	72.0728	75.0931	77.5872	77.1958	76.1912	75.5495
2.5	25.462	27.4542	67.3104	70.1739	72.2073	75.1473	77.8719	77.1956	76.3919	75.5492
2.6	25.2514	27.2519	67.316	70.3919	72.0729	75.0931	77.5872	77.1958	76.1914	75.5496
2.7	25.2574	27.2523	67.3104	70.174	72.2084	75.2093	77.8719	77.1956	76.3919	75.5499
2.8	25.2326	27.2542	67.3166	70.1919	72.0829	75.0934	77.5872	77.1958	76.1911	75.5496
2.9	25.2649	27.2549	67.3104	70.3919	72.2083	75.2091	77.8719	77.1515	76.1927	75.5496
2	25.2734	27.2724	67.6431	70.1922	72.0842	75.0953	77.5875	77.1947	76.1911	75.5495
2.1	25.275	27.2787	67.3104	70.3919	72.1084	75.2095	77.8719	77.1995	76.1926	75.5496
2.2	25.2835	27.2825	67.3166	70.1922	72.0847	75.0952	77.5876	77.1995	76.191	75.5495
2.2	25.2191	27.1871	67.3104	70.392	72.2085	75.331	77.8719	77.1995	76.1917	75.575
2.4	25.4155	27.1871	67.3165	70.174	72.0845	75.0913	77.5875	77.5472	76.2769	75.5495
2.5	25.2123	27.2019	67.3104	70.3919	72.2084	75.331	77.8719	77.1147	76.1927	75.5496
2.6	25.1678	27.1871	67.4673	70.1902	72.0845	75.0963	77.5876	77.1995	76.191	75.5498
2.7	25.1438	27.1871	67.3104	70.2191	72.2091	75.331	77.8719	77.1547	76.1917	75.5758
2.8	25.1286	27.7187	67.3173	70.392	72.0847	75.0966	77.5876	77.1472	76.2741	75.5498
2.9	25.1674	27.5549	67.3104	70.1914	72.2085	75.331	77.8719	77.1955	76.1913	75.575
4	25.1868	27.5085	67.317	70.392	72.0849	75.0967	77.5875	77.1472	76.2727	75.5719
4.1	25.6746	27.5072	67.3104	70.1916	72.2085	75.1477	77.8719	77.1955	76.2728	75.7578
4.2	25.8514	27.4019	67.3173	70.2191	72.0911	75.0961	77.5876	77.1472	76.4173	75.5498
4.2	25.6727	27.5022	67.3104	70.1929	72.2091	75.1477	77.8719	77.1558	76.2569	75.5719
4.4	25.1267	27.4187	67.4731	70.392	72.0848	75.0973	77.5875	77.1947	76.4172	75.5498
4.5	25.224	27.5187	67.3104	70.1914	72.2091	75.1477	77.8719	77.1547	76.274	75.5755
4.6	25.225	27.4187	67.4678	70.3919	72.0846	75.0971	77.5875	77.1947	76.4174	75.5498
4.7	25.216	27.2054	67.3104	70.1977	72.2091	75.2096	77.8719	77.1547	76.2739	75.5778
4.8	25.262	27.2542	67.3173	70.392	72.0912	75.0977	77.5875	77.1947	76.7273	75.5498
4.9	25.2167	27.2187	67.4731	70.1971	72.2091	75.1476	77.8719	77.1547	76.2727	75.5821
5	25.274	27.2743	67.3104	70.2001	72.091	75.0972	77.5875	77.1472	76.1912	75.55
5.1	25.267	27.1871	67.4731	70.392	72.2091	75.2096	77.8719	77.1558	76.2724	75.5819
5.2	25.267	27.2854	67.3104	70.1974	72.0845	75.0972	77.5876	77.1472	76.7257	75.55
5.2	25.2467	27.2698	67.4732	70.392	72.2091	75.2097	77.6587	77.1647	76.2569	75.5798
5.4	25.267	27.2872	67.3104	70.1915	72.0912	75.0975	77.5875	77.1472	76.7273	75.55
5.5	25.154	27.1871	67.3131	70.3919	72.2085	75.2096	77.8369	77.1956	76.2729	75.5775
5.6	25.4103	27.4187	67.3104	70.2002	72.0912	75.0961	77.5872	77.1996	76.7272	75.55
5.7	25.166	27.1871	67.431	70.392	72.2084	75.2097	77.8719	77.1547	76.2569	75.5819
5.8	25.2818	27.2754	67.3104	70.1991	72.0844	75.0965	77.6587	77.1196	76.7273	75.5496
5.9	25.2529	27.2087	67.431	70.392	72.2091	75.2096	77.8719	77.1176	76.2569	75.5875
6	25.2937	27.5827	67.3104	70.1992	72.0849	75.0975	77.6587	77.1965	76.7273	75.55
6.1	25.2973	27.2872	67.3131	70.392	72.2091	75.2096	77.7588	77.1747	76.7256	75.5819
6.2	25.2721	27.2018	67.3104	70.1979	72.0911	75.0913	77.5875	77.1947	76.2541	75.55
6.2	25.2592	27.2187	67.3131	70.392	72.2085	75.2095	77.7588	77.1975	76.7254	75.5819
6.4	25.2163	27.2147	67.431	70.196	72.0842	75.0953	77.5872	77.1576	76.256	75.55
6.5	25.2116	27.2186	67.3131	70.392	72.2091	75.2095	77.7588	77.1715	76.4156	75.5879
6.6	25.2589	27.254	67.3104	70.1969	72.0849	75.0933	77.5872	77.1958	76.2561	75.7582
6.7	25.2253	27.1871	67.431	70.392	72.2085	75.2091	77.7587	77.1976	76.7256	75.5872
6.8	25.2515	27.1871	67.3104	70.1977	72.0842	75.0914	77.5872	77.1958	76.7254	75.5875
6.9	25.2585	27.2428	67.431	70.392	72.2085	75.2093	77.7588	77.1975	76.2561	75.5499
7	25.2572	27.2472	67.3104	70.2024	72.0844	75.0933	77.5872	77.1576	76.7256	75.5872
7.1	25.2252	27.1896	67.431	70.3919	72.2084	75.2093	77.7587	77.1976	76.257	75.5498
7.2	25.2226	27.1871	67.3104	70.1964	72.0842	75.0933	77.8719	77.1558	76.4157	75.5877
7.2	25.27	27.1871	67.431	70.392	72.2084	75.1473	77.5872	77.1958	76.2569	75.5499
7.4	25.2672	27.2087	67.3104	70.1972	72.0842	75.0921	77.8719	77.1558	76.7257	75.5879
7.5	25.262	27.1871	67.3131	70.392	72.2083	75.1472	77.5871	77.1958	76.2569	75.5499
7.6	25.2179	27.1871	67.3104	70.1977	72.2083	75.1473	77.8759	77.1755	76.7257	75.5752
7.7	25.2122	27.2872	67.3131	70.2201	72.0844	75.0931	77.5871	77.1902	76.2569	75.5499
7.8	25.2825	27.1871	67.3104	70.1939	72.2084	75.2092	77.6587	77.1966	76.7257	75.589
7.9	25.2218	27.1871	67.3131	70.2191	72.084	75.0923	77.7587	77.1976	76.2569	75.755
8	25.1989	27.2887	67.3104	70.2022	72.2084	75.1472	77.5871	77.1575	76.7257	75.5819
8.1	25.2529	27.2546	67.3131	70.392	72.0828	75.0923	77.7587	77.1976	76.2568	75.5499
8.2	25.2242	27.2719	67.3104	70.1974	72.1084	75.1472	77.5872	77.1958	76.1912	75.5855
8.2	25.2487	27.2719	67.3131	70.3919	72.084	75.3309	77.7587	77.1976	76.2728	75.55
8.4	25.2712	27.2547	67.3104	70.1974	72.2083	75.0934	77.5871	77.1958	76.2728	75.5888
8.5	25.2246	27.1871	67.3131	70.392	72.0825	75.3309	77.8719	77.1547	76.4173	75.55
8.6	25.2112	27.2719	67.3104	70.2004	72.2084	75.0926	77.5871	77.1958	76.2726	75.5919
8.7	25.2429	27.5482	67.3131	70.392	72.0822	75.2092	77.8719	77.1956	76.1913	75.55
8.8	25.2823	27.2519	67.3104	70.1974	72.2083	75.2092	77.5871	77.1958	76.3926	75.5819
8.9	25.2447	27.2019	67.3131	70.392	72.0827	75.092	77.6587	77.1966	76.2727	75.55
9	25.2692	27.2871	67.3104	70.1914	72.2082	75.2091	77.5873	77.1958	76.4157	75.7185
9.1	25.262	27.2702	67.3131	70.392	72.0729	75.0913	77.8719	77.1558	76.2566	75.5499
9.2	25.2967	27.1871	67.3104	70.1915	72.1082	75.2091	77.5871	77.1958	76.4156	75.7189
9.2	25.2567	27.2702	67.3131	70.392	72.0812	75.0903	77.8719	77.1955	76.2566	75.5499
9.4	25.2456	27.2773	67.3104	70.1939	72.1082	75.2091	77.5871	77.1947	76.4154	75.719
9.5	25.2442	27.2787	67.3131	70.392	72.082	75.0902	77.8719	77.1956	76.2542	75.5499
9.6	25.714	27.2787	67.3104	70.1971	72.1083	75.147	77.8759	77.1995	76.4156	75.719
9.7	25.2412	27.2187	67.431	70.2201	72.0728	75.1635	77.5871	77.1958	76.2562	75.55
9.8	25.2494	27.2487	67.3104	70.1914	72.1082	75.3309	77.6587	77.1965	76.7254	75.7191
9.9	25.2274	27.2535	67.3131	70.22	72.0729	75.0901	77.6587	77.1965	76.2564	75.5192
10	25.2892	27.2554	67.3104	70.1971	72.1066	75.3316	77.587	77.1947	76.1911	75.7176
10.1	25.2672	27.2559	67.3131	70.1974	72.062	75.1636	77.7587	77.1975	76.2564	75.7189
10.2	25.1675	27.2554	67.3104	70.1921	72.206	75.3316	77.5871	77.1947	76.4156	75.5188
10.2	25.2671	27.2505	67.3131	70.1921	72.0577	75.1633	77.7587	77.1975	1.25417	0.189592
10.4	0.1747	0.187117	0.310415	0.19142	0.05599	0.15233	0.15887	0.195741	1.25415	0.189454

## Sheet: No.3-RABV RNA(fg-mL)
Time(s)	Nor*	C1-2.53*100 (fg/mL)	C2-2.53*101 (fg/mL)	C3-2.53*102 (fg/mL)	C4-2.53*103 (fg/mL)	C5-2.53*104 (fg/mL)	C6-2.53*105 (fg/mL)	C7-2.53*106 (fg/mL)	C8-2.53*107 (fg/mL)	C9-2.53*108 (fg/mL)
0.1	0.0719	0.0971	0.1989		0.02115	0.3157	0.09906	0.26994	0.2046	0.2265
0.2	25.5142	27.2097	67.2031	70.1213	72.1211	75.3157	77.8569	77.2857	76.172	75.603
0.2	25.5771	27.2527	67.1931	70.1182	72.0211	75.4315	77.57	77.257	76.204	75.6026
0.4	25.7225	27.3085	67.4192	70.2119	72.2026	75.3151	77.5778	77.2578	76.222	75.7903
0.5	25.2218	27.2404	67.1974	70.1251	72.0425	75.5315	77.8581	77.2858	76.2022	75.7806
0.6	25.5217	27.2428	67.2075	70.4126	72.2021	75.3127	77.5821	77.2582	76.2203	75.7703
0.7	25.2411	27.451	67.1929	70.1257	72.047	75.5315	77.8585	77.2858	76.4203	75.7502
0.8	25.5272	27.2457	67.5157	70.2126	72.2073	75.1442	77.5858	77.2586	76.2206	75.8066
0.9	25.5021	27.4308	67.1314	70.1271	72.0662	75.1715	77.9587	77.2959	76.209	75.608
1	25.1187	27.0978	67.3197	70.4127	72.2069	75.1544	77.5775	77.2578	76.2211	75.8093
1.1	25.5212	27.242	67.1314	70.1273	72.0714	75.4152	77.9588	77.2959	76.2128	75.6098
1.2	25.5946	27.098	67.3157	70.4128	72.2073	75.1522	77.5892	77.2589	76.6214	75.6509
1.2	25.2152	27.2784	67.1423	70.1273	72.0755	75.2117	77.8589	77.2859	76.4212	75.6558
1.4	25.291	27.0979	67.2436	70.4128	72.2077	75.1752	77.5895	77.2589	76.2129	75.7559
1.5	25.527	27.0973	67.1452	70.1282	72.0774	75.4117	77.859	77.2859	76.2216	75.6552
1.6	25.1722	27.0308	67.4436	70.4127	72.4079	75.1175	77.5904	77.259	76.2166	75.6522
1.7	25.1778	27.0782	67.1536	70.1287	72.0794	75.5111	77.8591	77.2859	76.4217	75.6553
1.8	25.122	27.0972	67.2527	70.4129	72.2051	75.117	77.5907	77.2591	76.2172	75.6528
1.9	25.129	27.0979	67.1521	70.1286	72.0511	75.1712	77.8591	77.2859	76.4217	75.5573
2	25.717	27.2728	67.2492	70.4129	72.2051	75.1172	77.5908	77.2591	76.2172	75.6573
2.1	25.222	27.0973	67.1672	70.1285	72.2051	75.2173	77.8591	77.2859	76.2218	75.5578
2.2	25.571	27.563	67.2524	70.4129	72.0721	75.1731	77.5909	77.2591	76.2172	75.55
2.2	25.2125	27.3085	67.1596	70.1287	72.2072	75.216	77.8591	77.2859	76.4217	75.5555
2.4	25.2177	27.4028	67.2591	70.4129	72.0728	75.1601	77.5917	77.2592	76.2172	75.5555
2.5	25.2172	27.4281	67.1568	70.1285	72.2073	75.516	77.8592	77.2859	76.4217	75.5526
2.6	25.2252	27.251	67.2596	70.4129	72.0729	75.1601	77.5917	77.2592	76.2174	75.5559
2.7	25.2572	27.2564	67.1599	70.1286	72.2051	75.2174	77.8592	77.2859	76.4217	75.5595
2.8	25.272	27.2281	67.2642	70.1287	72.0513	75.1745	77.5919	77.2592	76.2171	75.5558
2.9	25.2787	27.2282	67.1512	70.4129	72.2051	75.2187	77.8592	77.1816	76.2217	75.5627
2	25.2721	27.2474	67.6422	70.1287	72.0512	75.1754	77.5922	77.2592	76.2171	75.5567
2.1	25.273	27.2798	67.1643	70.4129	72.1051	75.2167	77.8592	77.4816	76.2217	75.5675
2.2	25.2852	27.2857	67.2652	70.1287	72.0515	75.1753	77.5924	77.4592	76.217	75.5569
2.2	25.1491	27.0979	67.1621	70.4129	72.2052	75.4172	77.8592	77.4859	76.2217	75.575
2.4	25.2122	27.0979	67.2623	70.1289	72.0515	75.1757	77.5922	77.5592	76.2169	75.5567
2.5	25.2724	27.2031	67.1667	70.4129	72.2051	75.4172	77.8592	77.0859	76.2217	75.5675
2.6	25.1778	27.0973	67.4672	70.1287	72.0515	75.1717	77.5924	77.4592	76.217	75.5576
2.7	25.1458	27.0976	67.1711	70.2129	72.2051	75.4172	77.8592	77.1859	76.2217	75.5758
2.8	25.1286	27.7097	67.2715	70.4129	72.0515	75.1717	77.5927	77.1593	76.2162	75.5575
2.9	25.1772	27.5282	67.1679	70.1287	72.2052	75.4171	77.8593	77.2859	76.2213	75.575
4	25.1853	27.5083	67.2701	70.4129	72.0515	75.1711	77.5922	77.1592	76.2127	75.5725
4.1	25.7122	27.5073	67.168	70.1287	72.2052	75.5114	77.8592	77.2859	76.2128	75.7578
4.2	25.8512	27.401	67.271	70.2129	72.0512	75.1717	77.5928	77.1593	76.6213	75.5577
4.2	25.727	27.5503	67.17	70.1287	72.2052	75.5171	77.8592	77.1859	76.2122	75.5728
4.4	25.122	27.4097	67.4752	70.4129	72.0515	75.1144	77.5925	77.2592	76.6212	75.5582
4.5	25.271	27.5309	67.1629	70.1287	72.2051	75.5114	77.8593	77.1859	76.2148	75.5768
4.6	25.225	27.4308	67.4368	70.4129	72.0515	75.1141	77.5925	77.2592	76.6215	75.5576
4.7	25.277	27.2028	67.178	70.1288	72.2051	75.2172	77.8593	77.1859	76.2142	75.5778
4.8	25.272	27.2281	67.2272	70.4129	72.0512	75.1147	77.5921	77.2592	76.7213	75.558
4.9	25.218	27.2098	67.4711	70.1288	72.2052	75.5172	77.8593	77.1859	76.2127	75.5805
5	25.2721	27.277	67.1762	70.2005	72.0515	75.1142	77.5922	77.1592	76.2212	75.6577
5.1	25.22	27.308	67.4715	70.4129	72.2051	75.2172	77.8592	77.1859	76.2124	75.582
5.2	25.287	27.2828	67.1723	70.1288	72.0515	75.1142	77.5926	77.1593	76.7212	75.6576
5.2	25.712	27.2758	67.4472	70.4129	72.2051	75.2171	77.6592	77.1659	76.2122	75.5798
5.4	25.298	27.298	67.1724	70.1287	72.0512	75.1145	77.5922	77.1592	76.7212	75.6582
5.5	25.1521	27.0975	67.2172	70.4129	72.2052	75.2172	77.8579	77.2858	76.2129	75.5776
5.6	25.211	27.4097	67.1712	70.2002	72.0512	75.1717	77.5917	77.4592	76.7212	75.6581
5.7	25.177	27.0973	67.4173	70.4129	72.2052	75.2171	77.8592	77.1859	76.2122	75.5827
5.8	25.2818	27.2728	67.1735	70.1288	72.0512	75.1718	77.6592	77.0659	76.7212	75.5675
5.9	25.2252	27.209	67.4417	70.4129	72.2051	75.2172	77.8592	77.0892	76.2119	75.5876
6	25.2987	27.5827	67.1678	70.1288	72.0515	75.1145	77.6592	77.2651	76.7212	75.6575
6.1	25.2973	27.295	67.2173	70.4201	72.2051	75.2172	77.7592	77.1759	76.7211	75.5822
6.2	25.2721	27.2086	67.1327	70.1288	72.0512	75.1757	77.5922	77.2592	76.2112	75.6582
6.2	25.2597	27.2097	67.2241	70.4129	72.2052	75.2175	77.7592	77.2759	76.8211	75.5825
6.4	25.2173	27.2097	67.4123	70.1288	72.0512	75.1754	77.5916	77.1592	76.211	75.6586
6.5	25.2177	27.2098	67.2172	70.4201	72.2051	75.2176	77.7592	77.1716	76.6211	75.5879
6.6	25.2589	27.2281	67.1742	70.1288	72.0515	75.1742	77.5919	77.2592	76.2111	75.7583
6.7	25.2253	27.3085	67.4122	70.4129	72.2052	75.2175	77.7592	77.2759	76.7211	75.5872
6.8	25.2575	27.3081	67.1724	70.1288	72.0512	75.1751	77.5919	77.2592	76.7211	75.5876
6.9	25.2582	27.2428	67.4164	70.4129	72.2052	75.2175	77.7592	77.2759	76.2104	75.5587
7	25.2572	27.2471	67.1766	70.2024	72.0512	75.1742	77.5918	77.1592	76.721	75.5872
7.1	25.2253	27.3083	67.4143	70.4129	72.2051	75.2174	77.7591	77.2759	76.2099	75.5583
7.2	25.2227	27.3087	67.1726	70.1288	72.0512	75.1742	77.8592	77.1859	76.721	75.5877
7.2	25.27	27.3083	67.4176	70.4129	72.2051	75.5174	77.5917	77.2592	76.2094	75.559
7.4	25.2778	27.2093	67.1743	70.1288	72.0512	75.1601	77.8591	77.1859	76.7209	75.5879
7.5	25.272	27.3083	67.2168	70.4129	72.2051	75.516	77.5912	77.2591	76.2092	75.5587
7.6	25.2779	27.3088	67.1744	70.1288	72.2051	75.5174	77.9592	77.1916	76.7209	75.5752
7.7	25.2722	27.2978	67.2173	70.1801	72.0512	75.1601	77.591	77.2016	76.2089	75.5589
7.8	25.2872	27.3083	67.1346	70.1287	72.2051	75.216	77.6591	77.2659	76.7209	75.589
7.9	25.2218	27.3089	67.2125	70.2129	72.0514	75.1601	77.7591	77.2759	76.2088	75.7569
8	25.7989	27.289	67.1792	70.2018	72.2051	75.516	77.5912	77.1591	76.7208	75.5825
8.1	25.2529	27.2282	67.2176	70.42	72.0513	75.1601	77.7591	77.2759	76.2084	75.559
8.2	25.2224	27.271	67.1544	70.1288	72.1051	75.516	77.5914	77.2591	76.2208	75.5862
8.2	25.7187	27.2731	67.2176	70.4129	72.0514	75.416	77.7591	77.2759	76.2078	75.659
8.4	25.2772	27.2282	67.1805	70.1288	72.2051	75.1602	77.5908	77.2591	76.2076	75.5888
8.5	25.2717	27.3084	67.2178	70.4129	72.0512	75.416	77.8591	77.1859	76.6207	75.6582
8.6	25.2714	27.271	67.1752	70.2004	72.2051	75.1601	77.5911	77.2591	76.2071	75.5927
8.7	25.7129	27.2818	67.2173	70.4129	72.0512	75.216	77.8591	77.2859	76.2207	75.659
8.8	25.2825	27.251	67.1432	70.1288	72.2051	75.2171	77.5912	77.2591	76.4207	75.5822
8.9	25.7121	27.2031	67.2179	70.4202	72.0513	75.1601	77.6591	77.2659	76.207	75.6598
9	25.2792	27.2931	67.1782	70.1287	72.2051	75.2172	77.5906	77.2591	76.6207	75.7186
9.1	25.272	27.272	67.2175	70.4129	72.0729	75.1712	77.8591	77.1859	76.2064	75.619
9.2	25.2977	27.308	67.1665	70.1287	72.1051	75.2171	77.5908	77.2591	76.6206	75.7189
9.2	25.2234	27.2703	67.2178	70.4129	72.0512	75.1702	77.8591	77.2859	76.2061	75.6188
9.4	25.3172	27.2772	67.1752	70.1287	72.1051	75.2171	77.5902	77.259	76.6203	75.719
9.5	25.412	27.2794	67.2177	70.4129	72.0512	75.1477	77.8591	77.2859	76.2027	75.6192
9.6	25.4121	27.2794	67.1727	70.1288	72.1051	75.5123	77.959	77.2959	76.6202	75.719
9.7	25.2715	27.2097	67.4164	70.1801	72.0728	75.1172	77.5908	77.2591	76.2022	75.686
9.8	25.5152	27.249	67.1832	70.1287	72.1051	75.417	77.6591	77.2659	76.7202	75.7191
9.9	25.2274	27.257	67.2172	70.18	72.0729	75.1701	77.659	77.2659	76.2048	75.5192
10	25.2895	27.2528	67.1674	70.1288	72.1066	75.4117	77.5901	77.259	76.2205	75.7176
10.1	25.2591	27.2559	67.2179	70.1288	72.062	75.1172	77.759	77.2759	76.2042	75.7189
10.2	25.1717	27.2528	67.1795	70.1287	72.206	75.4117	77.5902	77.259	76.6204	75.5188
10.2	25.2521	27.2503	67.2175	70.1287	72.0525	75.1175	77.759	77.2759	0.2027	0.2592
10.4	0.17017	0.09775	0.1747	0.12875	0.05599	0.1524	0.1589	0.28991	0.2025	0.2454

## Sheet: No.4-RABV RNA(fg-mL)
Time(s)	Nor*	C1-2.53*100 (fg/mL)	C2-2.53*101 (fg/mL)	C3-2.53*102 (fg/mL)	C4-2.53*103 (fg/mL)	C5-2.53*104 (fg/mL)	C6-2.53*105 (fg/mL)	C7-2.53*106 (fg/mL)	C8-2.53*107 (fg/mL)	C9-2.53*108 (fg/mL)
0.1	0.0901	0.13714	0.10818		0.04411	0.1263	0.07905	0.26994	0.19105	0.19119
0.2	25.5312	27.2137	67.2142	70.1197	72.1441	75.1263	77.7909	77.2116	76.1787	75.6019
0.2	25.5124	27.2523	67.1142	70.1182	72.0441	75.4125	77.907	77.242	76.191	75.6019
0.4	25.5221	27.4137	67.4114	70.1812	72.2043	75.1257	77.9078	77.2427	76.1799	75.7718
0.5	25.2436	27.2404	67.1074	70.1518	72.0442	75.5123	77.7909	77.2115	76.191	75.7806
0.6	25.5442	27.243	67.2036	70.4147	72.2044	75.1367	77.9079	77.2511	76.1799	75.7702
0.7	25.2511	27.4514	67.1142	70.1474	72.047	75.5126	77.7909	77.2115	76.4191	75.7502
0.8	25.5624	27.2425	67.3757	70.1815	72.2073	75.1444	77.9079	77.2511	76.1799	75.8066
0.9	25.522	27.4414	67.1222	70.1712	72.0662	75.265	77.7905	77.2951	76.1911	75.6077
1	25.3316	27.1378	67.2219	70.4171	72.2069	75.1546	77.9078	77.2428	76.1799	75.8072
1.1	25.542	27.242	67.1278	70.1719	72.0714	75.4157	77.7905	77.2951	76.1799	75.6072
1.2	25.591	27.1377	67.2275	70.4177	72.2074	75.1596	77.9079	77.2512	76.618	75.6507
1.2	25.4354	27.2523	67.1464	70.1719	72.0712	75.2123	77.7909	77.2115	76.418	75.6558
1.4	25.293	27.1377	67.2453	70.4177	72.2077	75.1752	77.9079	77.2512	76.1799	75.7557
1.5	25.526	27.1373	67.1459	70.1742	72.0774	75.4165	77.7909	77.2115	76.1799	75.6552
1.6	25.3322	27.0414	67.4426	70.417	72.4079	75.1658	77.9079	77.247	76.1799	75.6519
1.7	25.3371	27.0783	67.1525	70.1748	72.0794	75.5165	77.7909	77.2115	76.418	75.6552
1.8	25.322	27.1372	67.2532	70.4175	72.208	75.1688	77.9079	77.2471	76.1799	75.6519
1.9	25.329	27.1377	67.152	70.1745	72.0807	75.2219	77.7909	77.2115	76.418	75.5572
2	25.246	27.273	67.2418	70.4175	72.2081	75.1698	77.9079	77.247	76.1799	75.6572
2.1	25.222	27.1374	67.2204	70.1744	72.2082	75.2129	77.7909	77.2115	76.1799	75.5578
2.2	25.5244	27.5234	67.2554	70.4175	72.0725	75.1292	77.9079	77.2471	76.1799	75.55
2.2	25.4225	27.4137	67.1519	70.1748	72.2072	75.2199	77.7909	77.2115	76.418	75.5555
2.4	25.436	27.403	67.2518	70.419	72.0728	75.1982	77.9079	77.2472	76.1799	75.5555
2.5	25.4632	27.4301	67.1562	70.1745	72.2073	75.5199	77.7909	77.2115	76.418	75.5519
2.6	25.2543	27.2514	67.2519	70.4195	72.0729	75.1982	77.9079	77.2472	76.1799	75.5559
2.7	25.2543	27.2564	67.1518	70.1745	72.2023	75.2174	77.7909	77.2115	76.418	75.5572
2.8	25.2645	27.2301	67.2642	70.1919	72.0829	75.1745	77.9079	77.2472	76.1799	75.5558
2.9	25.2616	27.2302	67.1533	70.4195	72.2083	75.2175	77.7909	77.1111	76.1799	75.5619
2	25.2754	27.2473	67.6214	70.1918	72.0232	75.1754	77.9079	77.2472	76.1799	75.5567
2.1	25.2579	27.2772	67.212	70.4192	72.1023	75.2218	77.7909	77.4112	76.1799	75.5675
2.2	25.2145	27.2387	67.2628	70.1918	72.0237	75.1751	77.9079	77.4472	76.1799	75.5569
2.2	25.2393	27.1377	67.2176	70.4197	72.2024	75.4153	77.7909	77.4115	76.1799	75.575
2.4	25.4455	27.1377	67.2675	70.1749	72.0231	75.1763	77.9079	77.5472	76.1799	75.5567
2.5	25.2352	27.2041	67.2167	70.4196	72.2023	75.4153	77.7909	77.0115	76.1799	75.5675
2.6	25.3671	27.1373	67.5204	70.1902	72.0231	75.1534	77.9079	77.4472	76.1799	75.5576
2.7	25.312	27.1376	67.1181	70.182	72.2081	75.4154	77.7909	77.1115	76.1799	75.5758
2.8	25.3213	27.7137	67.2185	70.4195	72.0237	75.1981	77.9079	77.1473	76.1799	75.5575
2.9	25.3331	27.5302	67.2204	70.1951	72.2024	75.4154	77.7909	77.2115	76.1799	75.575
4	25.3153	27.5083	67.2118	70.4195	72.0239	75.1537	77.9079	77.1472	76.1799	75.5719
4.1	25.7346	27.5034	67.218	70.1915	72.2024	75.5164	77.7909	77.2115	76.1799	75.7578
4.2	25.1534	27.4014	67.218	70.182	72.0812	75.1538	77.9079	77.1472	76.618	75.5577
4.2	25.327	27.5702	67.204	70.1919	72.2081	75.5154	77.7909	77.1115	76.1799	75.5719
4.4	25.322	27.4137	67.4722	70.42	72.0238	75.1644	77.9079	77.2472	76.618	75.5582
4.5	25.224	27.5414	67.2186	70.1954	72.2081	75.518	77.7909	77.1115	76.1799	75.5768
4.6	25.225	27.4414	67.5205	70.4192	72.0236	75.1989	77.9079	77.2472	76.618	75.5576
4.7	25.236	27.203	67.2048	70.1977	72.2081	75.2154	77.7909	77.1115	76.1799	75.5778
4.8	25.262	27.2301	67.3272	70.4197	72.0812	75.1647	77.9079	77.2472	76.718	75.558
4.9	25.231	27.2138	67.4181	70.1975	72.2081	75.5154	77.7909	77.1115	76.1799	75.5807
5	25.274	27.2759	67.2046	70.18	72.0812	75.1798	77.9079	77.1472	76.1799	75.6577
5.1	25.22	27.4137	67.4185	70.4197	72.2081	75.2154	77.7909	77.1115	76.1799	75.5819
5.2	25.216	27.283	67.1118	70.1974	72.0231	75.1798	77.9079	77.1473	76.718	75.6576
5.2	25.242	27.2737	67.4273	70.4197	72.2081	75.2154	77.6908	77.1647	76.1799	75.5772
5.4	25.291	27.2725	67.2042	70.1955	72.0812	75.1645	77.9079	77.1472	76.718	75.6582
5.5	25.354	27.1375	67.2204	70.4192	72.2024	75.2154	77.7909	77.2114	76.1799	75.5776
5.6	25.4314	27.4137	67.1182	70.18	72.0812	75.1986	77.9079	77.4472	76.718	75.6581
5.7	25.366	27.1373	67.4204	70.4198	72.2023	75.2154	77.7909	77.1115	76.1799	75.5819
5.8	25.2131	27.273	67.2045	70.1991	72.0234	75.1535	77.6908	77.0647	76.718	75.5675
5.9	25.2525	27.2072	67.4205	70.4197	72.2081	75.2199	77.7909	77.0119	76.1799	75.5876
6	25.2917	27.5827	67.2205	70.1992	72.0239	75.1645	77.6908	77.2651	76.718	75.6575
6.1	25.2973	27.2724	67.2204	70.418	72.2081	75.2153	77.7908	77.1747	76.718	75.5819
6.2	25.2723	27.2258	67.2204	70.1979	72.0812	75.1763	77.9079	77.2472	76.1799	75.6582
6.2	25.2592	27.2137	67.2118	70.4195	72.2024	75.2176	77.7908	77.2747	76.818	75.5819
6.4	25.2363	27.2137	67.4204	70.1947	72.0232	75.1754	77.9079	77.1472	76.1799	75.6586
6.5	25.2337	27.2138	67.2204	70.418	72.2081	75.2176	77.7908	77.1715	76.618	75.5877
6.6	25.2519	27.2301	67.2044	70.1947	72.0239	75.1749	77.9079	77.2472	76.1799	75.7582
6.7	25.2253	27.4137	67.422	70.42	72.2024	75.2176	77.7908	77.2747	76.718	75.5872
6.8	25.2535	27.4137	67.2042	70.1977	72.0232	75.1751	77.9079	77.2472	76.718	75.5876
6.9	25.2515	27.2428	67.4205	70.4197	72.2024	75.2175	77.7908	77.2747	76.1799	75.5587
7	25.2574	27.2471	67.1188	70.1802	72.0234	75.1749	77.9079	77.1471	76.718	75.5872
7.1	25.2252	27.4137	67.422	70.4192	72.2023	75.2174	77.7908	77.2747	76.1911	75.5582
7.2	25.2226	27.4137	67.2043	70.1947	72.0232	75.1742	77.7909	77.1115	76.7191	75.5877
7.2	25.27	27.4137	67.4205	70.4195	72.2023	75.5174	77.9079	77.2472	76.1911	75.5587
7.4	25.2674	27.2072	67.2048	70.1972	72.0232	75.1988	77.7909	77.1115	76.7191	75.5877
7.5	25.262	27.4137	67.222	70.4197	72.2083	75.5199	77.9079	77.2471	76.1911	75.5587
7.6	25.2379	27.4137	67.2042	70.1977	72.2083	75.5174	77.7905	77.1915	76.7191	75.5752
7.7	25.2324	27.2725	67.2204	70.1818	72.0234	75.1982	77.9079	77.2015	76.1911	75.5587
7.8	25.2124	27.4137	67.2046	70.1945	72.2023	75.2198	77.6908	77.2647	76.7191	75.5872
7.9	25.2231	27.4137	67.2204	70.182	72.023	75.1984	77.7908	77.2747	76.1911	75.7569
8	25.3919	27.2872	67.2042	70.1802	72.2023	75.5198	77.9079	77.1471	76.7191	75.5819
8.1	25.2529	27.2302	67.2205	70.418	72.0828	75.1984	77.7908	77.2747	76.1911	75.5572
8.2	25.2263	27.2714	67.2048	70.1975	72.1023	75.5198	77.9079	77.2471	76.1799	75.5862
8.2	25.2417	27.2741	67.2205	70.4196	72.023	75.4199	77.7908	77.2747	76.1911	75.6572
8.4	25.2732	27.2302	67.1877	70.1975	72.2082	75.1987	77.9079	77.247	76.1911	75.5888
8.5	25.2246	27.4137	67.2205	70.4197	72.0821	75.4198	77.7909	77.1115	76.6191	75.6582
8.6	25.2335	27.2714	67.2045	70.18	72.2023	75.1986	77.9079	77.2471	76.1911	75.5718
8.7	25.2422	27.3018	67.2204	70.4197	72.0822	75.2198	77.7909	77.2115	76.1799	75.6572
8.8	25.2125	27.2514	67.2044	70.1974	72.2083	75.213	77.9079	77.2471	76.4191	75.5819
8.9	25.2423	27.2041	67.2204	70.418	72.0827	75.198	77.6908	77.2647	76.1911	75.6572
9	25.2692	27.2724	67.2048	70.1952	72.2082	75.213	77.9079	77.2471	76.6191	75.7186
9.1	25.2652	27.273	67.2204	70.4198	72.0729	75.1299	77.7909	77.1115	76.1911	75.6187
9.2	25.2927	27.4137	67.2204	70.1955	72.1082	75.2129	77.9079	77.247	76.6191	75.7189
9.2	25.2223	27.2704	67.2205	70.4199	72.0452	75.1709	77.7909	77.2115	76.1911	75.6188
9.4	25.2436	27.2772	67.2046	70.1941	72.1082	75.2171	77.9079	77.247	76.6191	75.7172
9.5	25.2462	27.2772	67.2205	70.4199	72.082	75.177	77.7909	77.2115	76.191	75.6172
9.6	25.734	27.2772	67.2044	70.1975	72.1083	75.5151	77.7905	77.2947	76.6191	75.7187
9.7	25.2635	27.2137	67.422	70.1818	72.0728	75.1692	77.9079	77.247	76.191	75.686
9.8	25.2405	27.2472	67.1821	70.1952	72.1082	75.4172	77.6908	77.2647	76.7191	75.7172
9.9	25.2471	27.2529	67.2205	70.1818	72.0729	75.1751	77.6908	77.2647	76.1911	75.5172
10	25.2195	27.253	67.2045	70.1971	72.1066	75.4135	77.9079	77.247	76.1799	75.7176
10.1	25.2543	27.2557	67.2204	70.1974	72.062	75.1691	77.7908	77.2747	76.191	75.7189
10.2	25.1244	27.253	67.2042	70.1919	72.2013	75.4164	77.9079	77.247	76.6191	75.5188
10.2	25.2543	27.2503	67.2204	70.1919	72.0128	75.1265	77.7908	77.2747	0.19102	0.19157
10.4	0.17527	0.13775	0.20447	0.19518	0.01213	0.1524	0.19079	0.21199	0.19102	0.19145

## Sheet: No.5-RABV RNA(fg-mL)
Time(s)	Nor*	C1-2.53*100 (fg/mL)	C2-2.53*101 (fg/mL)	C3-2.53*102 (fg/mL)	C4-2.53*103 (fg/mL)	C5-2.53*104 (fg/mL)	C6-2.53*105 (fg/mL)	C7-2.53*106 (fg/mL)	C8-2.53*107 (fg/mL)	C9-2.53*108 (fg/mL)
0.1	0.0919	0.1041	0.1089		0.04415	0.8157	0.07171	0.26747	0.21305	0.22595
0.2	25.5131	27.2104	67.3122	70.1142	72.1441	75.8157	77.5751	77.3157	76.1721	75.594
0.2	25.5624	27.2535	67.1034	70.1222	72.0441	75.4815	77.517	77.257	76.213	75.594
0.4	25.6315	27.2035	67.4103	70.2124	72.2043	75.8153	77.5178	77.2578	76.2117	75.7903
0.5	25.2406	27.2404	67.1074	70.1482	72.0442	75.5814	77.5752	77.3146	76.213	75.7791
0.6	25.5462	27.2452	67.3175	70.4162	72.2044	75.8127	77.5157	77.2462	76.2117	75.7703
0.7	25.2518	27.451	67.1035	70.1627	72.047	75.5816	77.5752	77.3147	76.4213	75.7502
0.8	25.5271	27.2477	67.5157	70.2166	72.2073	75.1436	77.5157	77.2465	76.2117	75.7906
0.9	25.531	27.4203	67.1224	70.1312	72.0662	75.4751	77.7152	77.2745	76.2131	75.5941
1	25.1182	27.1048	67.2297	70.413	72.2069	75.1547	77.5178	77.2578	76.2117	75.7909
1.1	25.5452	27.242	67.1224	70.1326	72.0714	75.4151	77.7152	77.2745	76.2129	75.5941
1.2	25.533	27.1045	67.2257	70.4138	72.2074	75.1596	77.5158	77.2467	76.6213	75.5945
1.2	25.454	27.3235	67.1424	70.1326	72.0755	75.2148	77.5752	77.3147	76.4213	75.5945
1.4	25.291	27.1045	67.2423	70.4138	72.2077	75.1752	77.5158	77.2468	76.2129	75.7559
1.5	25.526	27.1045	67.1453	70.1824	72.0774	75.4161	77.5752	77.3147	76.2117	75.5945
1.6	25.1031	27.0203	67.4429	70.4131	72.4072	75.1348	77.5171	77.2574	76.213	75.5945
1.7	25.1078	27.0718	67.1528	70.1875	72.0794	75.514	77.5752	77.3157	76.4213	75.5945
1.8	25.131	27.1042	67.2521	70.4186	72.2017	75.1688	77.5171	77.2574	76.213	75.5945
1.9	25.129	27.1045	67.1575	70.1866	72.0171	75.4713	77.5752	77.3157	76.4213	75.5517
2	25.246	27.2752	67.2492	70.4188	72.2017	75.1138	77.5171	77.2574	76.213	75.5945
2.1	25.312	27.1042	67.1669	70.1845	72.2017	75.2178	77.5752	77.3157	76.2117	75.5518
2.2	25.5424	27.5236	67.2526	70.4184	72.0713	75.1781	77.5171	77.2574	76.213	75.55
2.2	25.2325	27.2035	67.1596	70.1875	72.2071	75.2196	77.5752	77.3157	76.4213	75.5555
2.4	25.406	27.4052	67.2591	70.4141	72.0722	75.1952	77.5171	77.2574	76.213	75.5555
2.5	25.4622	27.4521	67.1545	70.1848	72.2073	75.5196	77.5752	77.3157	76.4213	75.5526
2.6	25.2518	27.251	67.2766	70.4142	72.0729	75.1952	77.5171	77.2574	76.213	75.5552
2.7	25.2547	27.2574	67.1595	70.1865	72.2017	75.2171	77.5752	77.3157	76.4213	75.5595
2.8	25.2562	27.2521	67.2321	70.1411	72.0173	75.1781	77.5171	77.2574	76.213	75.5552
2.9	25.2686	27.2522	67.1427	70.4142	72.2017	75.2135	77.5752	77.1712	76.2117	75.5594
2	25.2742	27.2753	67.6464	70.1412	72.0174	75.1754	77.5171	77.2574	76.213	75.5559
2.1	25.274	27.2752	67.162	70.4141	72.1017	75.2117	77.5752	77.4712	76.2117	75.5595
2.2	25.2845	27.2971	67.2652	70.1412	72.0175	75.1744	77.5171	77.4574	76.213	75.5559
2.2	25.1591	27.1045	67.1642	70.4141	72.2017	75.4101	77.5752	77.4716	76.2117	75.5175
2.4	25.4445	27.1045	67.2163	70.1841	72.0174	75.1757	77.5171	77.5574	76.213	75.5559
2.5	25.2031	27.202	67.1667	70.4142	72.2017	75.4176	77.5752	77.0716	76.2117	75.5595
2.6	25.1653	27.1045	67.4669	70.1411	72.0174	75.1764	77.5171	77.4574	76.213	75.5518
2.7	25.1834	27.1046	67.171	70.2142	72.2018	75.4177	77.5752	77.1716	76.2117	75.5175
2.8	25.1261	27.7104	67.2715	70.4142	72.0175	75.1766	77.5171	77.1574	76.213	75.5517
2.9	25.1048	27.5522	67.1673	70.1415	72.2018	75.4174	77.5752	77.3157	76.2117	75.5175
4	25.1853	27.5085	67.272	70.4142	72.0175	75.1739	77.5171	77.1574	76.2129	75.5173
4.1	25.7146	27.5035	67.1633	70.1412	72.2017	75.5134	77.5752	77.3157	76.2129	75.7518
4.2	25.8514	27.401	67.2271	70.2142	72.0175	75.1768	77.5171	77.1574	76.6213	75.5518
4.2	25.027	27.5537	67.217	70.1412	72.2018	75.5174	77.5752	77.1716	76.2129	75.5173
4.4	25.131	27.4104	67.4691	70.4141	72.0174	75.1344	77.5171	77.2574	76.6213	75.5518
4.5	25.314	27.5204	67.1686	70.1415	72.2018	75.5179	77.5752	77.1716	76.213	75.5176
4.6	25.315	27.4203	67.4676	70.4141	72.0175	75.1341	77.5171	77.2574	76.6213	75.5518
4.7	25.206	27.2052	67.1723	70.1414	72.2018	75.2173	77.5752	77.1716	76.2129	75.5178
4.8	25.262	27.2521	67.269	70.4142	72.0175	75.1347	77.5171	77.2574	76.7213	75.5518
4.9	25.218	27.2105	67.471	70.1414	72.2018	75.5171	77.5752	77.1716	76.2129	75.5179
5	25.274	27.274	67.1762	70.2005	72.0175	75.1795	77.5171	77.1574	76.2117	75.5945
5.1	25.31	27.203	67.4715	70.4141	72.2018	75.2171	77.5752	77.1716	76.2129	75.5179
5.2	25.286	27.2852	67.1701	70.1418	72.0174	75.1795	77.5171	77.1574	76.7213	75.5945
5.2	25.242	27.237	67.4695	70.4141	72.2018	75.2174	77.5175	77.1657	76.2129	75.518
5.4	25.298	27.2522	67.1694	70.1415	72.0175	75.1381	77.5171	77.1574	76.7213	75.5945
5.5	25.154	27.1045	67.2169	70.4141	72.2018	75.2171	77.5752	77.3158	76.2129	75.5178
5.6	25.4256	27.4104	67.1712	70.2011	72.0175	75.1747	77.5171	77.4574	76.7213	75.5945
5.7	25.1661	27.1045	67.4169	70.4141	72.2018	75.2174	77.5752	77.1716	76.2129	75.5179
5.8	25.2818	27.2752	67.1754	70.1414	72.0174	75.1734	77.5175	77.0657	76.7213	75.5595
5.9	25.2529	27.2052	67.4175	70.4141	72.2018	75.2175	77.5752	77.0717	76.2129	75.518
6	25.2982	27.5827	67.1678	70.1414	72.0175	75.1381	77.5175	77.2651	76.7213	75.5945
6.1	25.2973	27.2522	67.217	70.5101	72.2018	75.2176	77.7517	77.1757	76.7213	75.5179
6.2	25.2721	27.2508	67.167	70.1413	72.0175	75.1757	77.5171	77.2574	76.2129	75.5945
6.2	25.2592	27.2104	67.2172	70.4142	72.2017	75.2176	77.7517	77.2757	76.8213	75.5179
6.4	25.2163	27.2105	67.4175	70.1416	72.0174	75.1754	77.5171	77.1574	76.2129	75.5945
6.5	25.2107	27.2105	67.2174	70.5101	72.2018	75.2176	77.7517	77.1716	76.6213	75.518
6.6	25.2589	27.2521	67.1751	70.1416	72.0175	75.1749	77.5171	77.2574	76.2129	75.7518
6.7	25.3153	27.2035	67.4167	70.4141	72.2018	75.2176	77.7517	77.2757	76.7213	75.518
6.8	25.2505	27.2031	67.1694	70.1414	72.0174	75.1751	77.5171	77.2574	76.7213	75.518
6.9	25.2585	27.2428	67.4175	70.4141	72.2018	75.2175	77.7517	77.2757	76.2129	75.5518
7	25.2572	27.2471	67.1718	70.2114	72.0174	75.1749	77.5171	77.1574	76.7213	75.518
7.1	25.3152	27.2035	67.4168	70.4141	72.2017	75.2178	77.7517	77.2757	76.2131	75.5518
7.2	25.3126	27.2035	67.1696	70.1416	72.0174	75.1742	77.5752	77.1716	76.7213	75.518
7.2	25.27	27.2035	67.4177	70.4142	72.2017	75.5178	77.5171	77.2574	76.2131	75.5518
7.4	25.2671	27.2052	67.1781	70.1413	72.0174	75.1958	77.5752	77.1716	76.7213	75.518
7.5	25.262	27.2035	67.2168	70.4142	72.2017	75.5196	77.5171	77.2574	76.2131	75.5518
7.6	25.2079	27.2038	67.1798	70.1414	72.2017	75.5174	77.7152	77.1742	76.7213	75.5175
7.7	25.2022	27.2522	67.2169	70.2201	72.0174	75.1952	77.5171	77.2016	76.2131	75.5518
7.8	25.2825	27.2035	67.1764	70.1415	72.2017	75.2195	77.5175	77.2657	76.7213	75.518
7.9	25.3118	27.2035	67.2175	70.2142	72.0174	75.1954	77.7517	77.2757	76.2131	75.7559
8	25.0989	27.2852	67.1745	70.2112	72.2017	75.5195	77.5171	77.1574	76.7213	75.5179
8.1	25.2529	27.2522	67.2176	70.5101	72.0172	75.1954	77.7517	77.2757	76.2131	75.559
8.2	25.312	27.271	67.1543	70.1419	72.1017	75.5195	77.5171	77.2574	76.2117	75.518
8.2	25.2487	27.272	67.2176	70.4142	72.0174	75.4196	77.7517	77.2757	76.2131	75.5946
8.4	25.2702	27.2522	67.1871	70.1419	72.2017	75.1957	77.5171	77.2574	76.2131	75.518
8.5	25.3146	27.2034	67.2178	70.4142	72.0173	75.4195	77.5752	77.1716	76.6213	75.5945
8.6	25.201	27.271	67.1743	70.2004	72.2017	75.1956	77.5171	77.2574	76.2131	75.5927
8.7	25.2427	27.5218	67.2169	70.4142	72.0171	75.2195	77.5752	77.3157	76.2117	75.5946
8.8	25.2862	27.251	67.1741	70.1418	72.2017	75.2187	77.5171	77.2574	76.4213	75.5179
8.9	25.2421	27.202	67.2548	70.5111	72.0173	75.195	77.5175	77.2657	76.2131	75.5946
9	25.2692	27.2521	67.1785	70.1415	72.2017	75.2177	77.5171	77.2574	76.6213	75.718
9.1	25.2663	27.27	67.2175	70.4141	72.0729	75.1782	77.5752	77.1716	76.2131	75.5942
9.2	25.2917	27.203	67.1675	70.1415	72.1017	75.2871	77.5171	77.2574	76.6213	75.718
9.2	25.3145	27.2702	67.2178	70.4141	72.0171	75.1771	77.5752	77.3157	76.2131	75.5942
9.4	25.2466	27.2772	67.1758	70.1414	72.1017	75.2173	77.5171	77.2574	76.6213	75.719
9.5	25.2422	27.2752	67.2178	70.4141	72.0172	75.1711	77.5752	77.3157	76.213	75.5942
9.6	25.3714	27.2752	67.174	70.1414	72.1017	75.5172	77.7152	77.2746	76.6213	75.718
9.7	25.2615	27.2104	67.4168	70.2201	72.0722	75.1135	77.5171	77.2574	76.213	75.5948
9.8	25.2454	27.2452	67.1816	70.1415	72.1017	75.417	77.5175	77.2657	76.7213	75.7191
9.9	25.3152	27.2565	67.2177	70.22	72.0729	75.1701	77.5175	77.2657	76.213	75.5192
10	25.2595	27.2552	67.1748	70.1413	72.1066	75.4114	77.5171	77.2574	76.2117	75.7175
10.1	25.2529	27.2555	67.2179	70.1418	72.062	75.1136	77.7517	77.2757	76.213	75.718
10.2	25.1235	27.2552	67.1795	70.1412	72.206	75.4168	77.5171	77.2574	76.6213	75.518
10.2	25.2541	27.2505	67.2175	70.1412	72.0577	75.1681	77.7517	77.2757	0.21302	0.2592
10.4	0.17451	0.10475	0.1747	0.14148	0.05599	0.1524	0.15158	0.31747	0.21302	0.2454
