# Supplementary material for: Detection of rabies virus via exciton energy transfer between CdTe quantum dots and Au nanoparticles
Source: Front Vet Sci. 2022 Dec 22;9:1079916. doi: 10.3389/fvets.2022.1079916 (PMC9813487; doi:10.3389/fvets.2022.1079916)
Supplement: Supplementary file 1 [file Data_Sheet_1.ZIP › Raw data/Figure 4/Figure 4.xlsx]

## Sheet: 汇总
CRABV (ffu/mL)	log CRABV	mean 1	mean 2	mean 3	mean 4	mean 5	mean total	SD
2.16	0.33445	55.3477	55.2899	55.2685	55.2458	55.2753	55.2854	0.03828
21.6	1.33445	57.2887	57.3268	57.2904	57.2834	57.3429	57.3064	0.02666
216	2.33445	60.1886	60.194	60.1504	59.5711	60.1568	60.0522	0.26961
2160	3.33445	63.3379	63.3203	63.2915	63.2696	63.3388	63.3116	0.03033
21600	4.33445	66.2455	66.3065	66.2562	66.2489	66.2842	66.2683	0.02624
21600	5.33445	67.7403	67.6788	67.7132	67.7395	67.6412	67.7026	0.04253

## Sheet: No.1-RABV (ff-mL)
Time(s)	C2-2.16*100 (ff/mL)	C3-2.16*101 (ff/mL)	C4-2.16*102 (ff/mL)	C5-2.16*103 (ff/mL)	C6-2.16*104 (ff/mL)	C7-2.16*105 (ff/mL)
0.1	55.1906	57.192	60.0414	63.6311	66.0991	67.617
0.2	55.2512	57.3919	60.3104	63.137	66.4641	67.6178
0.3	55.1905	57.1952	60.0414	63.7014	66.0991	67.9062
0.4	55.5053	57.392	60.3104	63.1336	66.381	67.619
0.5	55.1906	57.1951	60.0417	63.7014	66.291	67.9062
0.6	55.5196	57.392	60.4006	63.1632	66.0994	67.6191
0.7	55.1922	57.1972	60.0664	63.617	66.381	67.9162
0.8	55.2553	57.392	60.4007	63.1706	66.11	67.6191
0.9	55.1955	57.1974	60.0692	63.6312	66.4641	67.9162
1	55.5536	57.392	60.3107	63.1706	66.11	67.6191
1.1	55.1952	57.1974	60.0694	63.3162	66.2911	67.9062
1.2	55.5535	57.392	60.3107	63.1633	66.1101	67.6191
1.3	55.1952	57.1971	60.0697	63.6312	66.1911	67.9062
1.4	55.5152	57.392	60.4107	63.1671	66.1101	67.6191
1.5	55.1952	57.1972	60.0696	63.7017	66.2911	67.9062
1.6	55.5535	57.392	60.3106	63.1662	66.1101	67.6191
1.7	55.1955	57.1972	60.0641	63.6166	66.3811	67.9062
1.8	55.5535	57.392	60.3106	63.1662	66.1101	67.6191
1.9	55.1956	57.1971	60.3106	63.3161	66.3811	67.9062
2	55.5536	57.392	60.0641	63.1611	66.1101	67.6191
2.1	55.1959	57.1972	60.3106	63.3161	66.3811	67.9062
2.2	55.5536	57.392	60.0641	63.1613	66.1101	67.6191
2.3	55.1954	57.1972	60.3106	63.7016	66.3811	67.9062
2.4	55.5536	57.392	60.0641	63.1613	66.1101	67.6191
2.5	55.196	57.1972	60.3106	63.3162	66.3811	67.9062
2.6	55.5534	57.1992	60.0641	63.1616	66.1101	67.6191
2.7	55.1955	57.392	60.3106	63.3162	66.3811	67.9062
2.8	55.4251	57.1992	60.0641	63.1617	66.1101	67.6191
2.9	55.1943	57.392	60.1642	63.3162	66.3811	67.9062
3	55.2143	57.1992	60.0641	63.1617	66.1101	67.6191
3.1	55.1942	57.392	60.4006	63.6312	66.3811	67.9062
3.2	55.5534	57.1972	60.0641	63.1617	66.1101	67.6191
3.3	55.1942	57.392	60.4006	63.6312	66.3811	67.9062
3.4	55.5142	57.199	60.0641	63.1617	66.1101	67.6191
3.5	55.1953	57.202	60.4006	63.6312	66.3811	67.9062
3.6	55.2153	57.392	60.0641	63.1617	66.1101	67.6191
3.7	55.1942	57.1995	60.4006	63.6312	66.3811	67.9062
3.8	55.5535	57.392	60.0641	63.1617	66.1101	67.6191
3.9	55.1943	57.1992	60.4006	63.7016	66.3811	67.9062
4	55.5535	57.392	60.0641	63.1617	66.1101	67.6191
4.1	55.1953	57.1994	60.4006	63.7016	66.3811	67.9062
4.2	55.5154	57.392	60.0641	63.1616	66.1101	67.6191
4.3	55.1943	57.1995	60.3106	63.7016	66.3811	67.9062
4.4	55.5142	57.392	60.0641	63.1616	66.1101	67.6191
4.5	55.1954	57.1998	60.3106	63.3162	66.3811	67.9062
4.6	55.5535	57.392	60.0641	63.1616	66.1101	67.6191
4.7	55.5153	57.1998	60.3106	63.7016	66.3811	67.9062
4.8	55.1953	57.2	60.0641	63.1616	66.1101	67.6191
4.9	55.5153	57.392	60.3106	63.3162	66.3811	67.9062
5	55.1953	57.1997	60.0641	63.1616	66.1101	67.6191
5.1	55.5153	57.392	60.3106	63.3162	66.3811	67.6619
5.2	55.1954	57.1996	60.0641	63.1616	66.1101	67.6191
5.3	55.212	57.392	60.3106	63.3162	66.3811	67.9062
5.4	55.1953	57.2	60.0641	63.1616	66.1101	67.6191
5.5	55.5119	57.392	60.3106	63.3162	66.3811	67.9062
5.6	55.1954	57.1999	60.0641	63.1617	66.1101	67.6619
5.7	55.5119	57.392	60.3106	63.3162	66.3811	67.9062
5.8	55.1953	57.1999	60.0641	63.1616	66.3811	67.6619
5.9	55.5532	57.392	60.3106	63.3162	66.1101	67.7619
6	55.1953	57.1998	60.0641	63.1617	66.3811	67.6191
6.1	55.5532	57.392	60.3106	63.3162	66.3811	67.7619
6.2	55.5119	57.1995	60.0641	63.1617	66.1101	67.6191
6.3	55.5532	57.392	60.3106	63.3162	66.2911	67.7619
6.4	55.1953	57.1995	60.0641	63.1616	66.1101	67.6191
6.5	55.5119	57.392	60.3106	63.3162	66.3811	67.7619
6.6	55.1953	57.1998	60.0641	63.1617	66.1101	67.6191
6.7	55.5119	57.392	60.3106	63.3162	66.3811	67.7619
6.8	55.1953	57.2002	60.0641	63.1616	66.1101	67.6191
6.9	55.5119	57.392	60.3106	63.3162	66.3811	67.7619
7	55.1954	57.1995	60.0641	63.1616	66.1101	67.9062
7.1	55.5119	57.392	60.3106	63.7016	66.3811	67.6191
7.2	55.1954	57.1997	60.0641	63.1614	66.1101	67.9062
7.3	55.212	57.392	60.3106	63.7016	66.3811	67.6191
7.4	55.1954	57.1998	60.3106	63.7016	66.1101	67.9162
7.5	55.5532	57.392	60.0641	63.1613	66.3811	67.6191
7.6	55.1953	57.1994	60.3106	63.3161	66.1101	67.6619
7.7	55.5532	57.392	60.0641	63.1614	66.3811	67.7619
7.8	55.1954	57.2002	60.3106	63.7016	66.1101	67.6191
7.9	55.4553	57.392	60.0641	63.1614	66.3811	67.7619
8	55.1954	57.1997	60.1642	63.7016	66.1101	67.6191
8.1	55.5532	57.392	60.0641	63.6312	66.2911	67.7619
8.2	55.1981	57.1997	60.3106	63.1613	66.1101	67.6191
8.3	55.5532	57.392	60.0641	63.6312	66.2911	67.9062
8.4	55.1953	57.2	60.4006	63.1613	66.2911	67.6191
8.5	55.5532	57.392	60.0641	63.3161	66.1101	67.9062
8.6	55.1953	57.1997	60.4006	63.3161	66.3811	67.6191
8.7	55.5532	57.392	60.0641	63.1613	66.1101	67.6619
8.8	55.1954	57.1995	60.4006	63.3161	66.3811	67.6191
8.9	55.5532	57.392	60.0641	63.1612	66.1101	67.9062
9	55.1953	57.1996	60.1642	63.3161	66.3811	67.6191
9.1	55.5532	57.392	60.0641	63.1611	66.1101	67.9062
9.2	55.1954	57.1994	60.1642	63.3161	66.3811	67.6191
9.3	55.5532	57.392	60.0641	63.161	66.1101	67.9062
9.4	55.1953	57.1998	60.1642	63.7016	66.3811	67.9162
9.5	55.5119	57.392	60.0641	63.1662	66.1101	67.6191
9.6	55.1982	57.1995	60.1642	63.6312	66.3811	67.6619
9.7	55.212	57.392	60.0693	63.161	66.3811	67.6619
9.8	55.1953	57.1997	60.1642	63.6312	66.3811	67.6191
9.9	55.5532	57.1997	60.0631	63.1662	66.1101	67.7619
10	55.1954	57.1994	60.3104	63.6312	66.3811	67.6191
10.1	55.5532	57.1994	60.042	63.1663	66.11	67.7619
mean 1	55.3477	57.2887	60.1886	63.3379	66.2455	67.7403

## Sheet: No.2-RABV (ff-mL)
Time(s)	C2-2.16*100 (ff/mL)	C3-2.16*101 (ff/mL)	C4-2.16*102 (ff/mL)	C5-2.16*103 (ff/mL)	C6-2.16*104 (ff/mL)	C7-2.16*105 (ff/mL)
0.1	55.3032	57.1812	60.0465	63.1936	66.5099	67.795
0.2	55.2003	57.1812	60.0465	63.4619	66.0912	67.497
0.3	55.42	57.4018	60.3105	63.1936	66.7009	67.497
0.4	55.2007	57.1815	60.0465	63.6019	66.0912	67.795
0.5	55.3248	57.5118	60.3105	63.1934	66.5099	67.4979
0.6	55.2004	57.1816	60.0466	63.6019	66.4009	67.795
0.7	55.5206	57.4018	60.2906	63.1947	66.0912	67.498
0.8	55.2023	57.1817	60.0663	63.6196	66.5099	67.9498
0.9	55.3286	57.5118	60.2907	63.196	66.0902	67.498
1	55.2032	57.1817	60.0613	63.462	66.7009	67.9498
1.1	55.3357	57.5118	60.3106	63.1961	66.0905	67.4979
1.2	55.2043	57.1817	60.0615	63.3196	66.4009	67.795
1.3	55.3425	57.5118	60.3106	63.1963	66.0906	67.4979
1.4	55.2045	57.1818	60.0616	63.462	66.2091	67.795
1.5	55.4435	57.5118	60.4606	63.1966	66.0908	67.569
1.6	55.2052	57.1819	60.062	63.602	66.4009	67.7957
1.7	55.3527	57.5118	60.3108	63.1969	66.0909	67.5691
1.8	55.2053	57.1819	60.0806	63.6197	66.5109	67.7957
1.9	55.3485	57.5118	60.3108	63.197	66.0909	67.5691
2	55.2055	57.1818	60.3108	63.3196	66.5109	67.7957
2.1	55.3534	57.5118	60.0831	63.1959	66.0909	67.5691
2.2	55.2059	57.1819	60.3108	63.3196	66.5109	67.7957
2.3	55.3585	57.5118	60.0832	63.1959	66.091	67.5691
2.4	55.2056	57.1818	60.3108	63.602	66.5109	67.7957
2.5	55.3586	57.5118	60.0832	63.1959	66.091	67.5691
2.6	55.2059	57.1819	60.3109	63.3196	66.5109	67.7957
2.7	55.3646	57.1818	60.083	63.196	66.0911	67.5691
2.8	55.2058	57.5118	60.3108	63.3196	66.5109	67.7957
2.9	55.642	57.1818	60.0846	63.196	66.0911	67.5692
3	55.2063	57.5118	60.3191	63.3196	66.5109	67.7957
3.1	55.2655	57.1818	60.0847	63.196	66.0911	67.5692
3.2	55.2064	57.5118	60.2908	63.462	66.5109	67.7957
3.3	55.3654	57.1819	60.0847	63.196	66.0911	67.5692
3.4	55.2067	57.5118	60.2908	63.462	66.5109	67.7957
3.5	55.4673	57.1818	60.0847	63.196	66.0911	67.5692
3.6	55.2072	57.1918	60.2908	63.462	66.5109	67.7957
3.7	55.2721	57.5118	60.0847	63.196	66.0911	67.5692
3.8	55.2068	57.1818	60.2908	63.462	66.5109	67.7957
3.9	55.3702	57.5118	60.0847	63.196	66.0912	67.5692
4	55.2065	57.1818	60.2908	63.602	66.5109	67.7957
4.1	55.372	57.4018	60.0848	63.196	66.0912	67.5692
4.2	55.207	57.1818	60.2908	63.602	66.5109	67.7957
4.3	55.4732	57.5118	60.0847	63.196	66.0912	67.5692
4.4	55.2065	57.1818	60.3109	63.602	66.5109	67.7957
4.5	55.4625	57.5118	60.0847	63.196	66.0912	67.5692
4.6	55.2075	57.1818	60.3109	63.3196	66.5109	67.7957
4.7	55.373	57.5118	60.0848	63.196	66.0912	67.5692
4.8	55.472	57.1818	60.3109	63.602	66.5109	67.7957
4.9	55.2076	57.19	60.0848	63.196	66.0912	67.5692
5	55.4721	57.5118	60.3109	63.3196	66.5109	67.7957
5.1	55.207	57.1818	60.0847	63.196	66.0912	67.5692
5.2	55.4725	57.5118	60.3109	63.3196	66.5109	67.6569
5.3	55.2073	57.1818	60.0848	63.196	66.0912	67.5692
5.4	55.2207	57.5118	60.3109	63.3196	66.5109	67.795
5.5	55.2072	57.19	60.0848	63.196	66.0912	67.5691
5.6	55.4207	57.5118	60.3109	63.3196	66.5109	67.7957
5.7	55.2075	57.1818	60.0847	63.196	66.0912	67.6569
5.8	55.4207	57.5118	60.3109	63.3196	66.5109	67.7957
5.9	55.2077	57.1818	60.0847	63.196	66.5109	67.6569
6	55.3207	57.5119	60.3109	63.3196	66.0912	67.7569
6.1	55.2077	57.1818	60.0848	63.196	66.5109	67.5692
6.2	55.3207	57.5118	60.3109	63.3196	66.5109	67.7569
6.3	55.4207	57.1818	60.0846	63.196	66.0912	67.5691
6.4	55.3207	57.5119	60.3109	63.3196	66.4009	67.7569
6.5	55.2075	57.1818	60.0847	63.196	66.0912	67.5691
6.6	55.4208	57.5118	60.3109	63.3196	66.5109	67.7569
6.7	55.2072	57.1818	60.0846	63.196	66.0912	67.5691
6.8	55.4207	57.5118	60.3109	63.3196	66.5109	67.7569
6.9	55.2072	57.1902	60.0847	63.196	66.0912	67.5691
7	55.4208	57.5118	60.3109	63.3196	66.5109	67.7569
7.1	55.2074	57.1818	60.0846	63.196	66.0912	67.7957
7.2	55.4208	57.5118	60.3109	63.602	66.5109	67.5691
7.3	55.2075	57.1818	60.0846	63.1959	66.0912	67.7957
7.4	55.2208	57.5118	60.3108	63.602	66.5109	67.5691
7.5	55.2079	57.1818	60.3108	63.602	66.0912	67.9569
7.6	55.3207	57.4019	60.0847	63.1959	66.5109	67.5691
7.7	55.2076	57.1818	60.3109	63.3196	66.0912	67.6569
7.8	55.3207	57.4018	60.0846	63.1959	66.5109	67.7569
7.9	55.2079	57.1902	60.3109	63.602	66.0912	67.5691
8	55.3208	57.5119	60.083	63.1959	66.5109	67.7569
8.1	55.2075	57.1818	60.3191	63.602	66.0912	67.5691
8.2	55.3208	57.5118	60.0846	63.462	66.4009	67.7569
8.3	55.2053	57.1818	60.3108	63.1959	66.0912	67.5691
8.4	55.3207	57.5118	60.0829	63.462	66.4009	67.7957
8.5	55.2075	57.19	60.2908	63.1959	66.4009	67.5691
8.6	55.3207	57.5118	60.0829	63.3196	66.0912	67.7957
8.7	55.2074	57.1818	60.2908	63.3196	66.5109	67.5691
8.8	55.3208	57.5119	60.083	63.1959	66.0912	67.6569
8.9	55.2075	57.1818	60.2908	63.3196	66.5109	67.5691
9	55.3207	57.5118	60.0832	63.1959	66.0912	67.7957
9.1	55.2077	57.1818	60.3191	63.3196	66.5109	67.5691
9.2	55.3207	57.5118	60.0829	63.1959	66.0912	67.7957
9.3	55.2075	57.1818	60.3191	63.3196	66.5109	67.569
9.4	55.3207	57.5118	60.0829	63.1959	66.0912	67.7957
9.5	55.2074	57.1818	60.3191	63.602	66.5109	67.9569
9.6	55.4208	57.4019	60.0832	63.197	66.0911	67.5691
9.7	55.2053	57.1818	60.3191	63.462	66.5109	67.6569
9.8	55.2208	57.4019	60.0613	63.1959	66.5109	67.6569
9.9	55.2075	57.1818	60.3191	63.462	66.5109	67.569
10	55.3208	57.1818	60.0631	63.197	66.0909	67.7569
10.1	55.2079	57.1818	60.3105	63.462	66.5109	67.569
10.2	55.3207	57.1818	60.0486	63.1965	66.0905	67.7569
mean 2	55.29	57.3268	60.194	63.3203	66.3065	67.6788

## Sheet: No.3-RABV (ff-mL)
Time(s)	C2-2.16*100 (ff/mL)	C3-2.16*101 (ff/mL)	C4-2.16*102 (ff/mL)	C5-2.16*103 (ff/mL)	C6-2.16*104 (ff/mL)	C7-2.16*105 (ff/mL)
0.1	55.1032	57.1233	60.0441	63.4135	66.0991	67.57
0.2	55.4103	57.3139	60.2044	63.1351	66.5099	67.5778
0.3	55.1074	57.1523	60.0442	63.5135	66.0991	67.8581
0.4	55.3075	57.4162	60.2044	63.1337	66.4099	67.5831
0.5	55.1039	57.1627	60.047	63.5136	66.3099	67.8585
0.6	55.5157	57.3166	60.3061	63.1449	66.0994	67.5858
0.7	55.1234	57.1713	60.0663	63.615	66.41	67.9587
0.8	55.3297	57.4171	60.3069	63.1544	66.1002	67.5875
0.9	55.1324	57.1736	60.0714	63.4157	66.51	67.9588
1	55.3357	57.4178	60.2074	63.1596	66.1004	67.5892
1.1	55.1434	57.1736	60.0755	63.3162	66.3101	67.8589
1.2	55.3428	57.4179	60.2077	63.1632	66.1006	67.5895
1.3	55.1453	57.1824	60.0774	63.4165	66.2101	67.859
1.4	55.4438	57.418	60.4079	63.1658	66.1007	67.5904
1.5	55.1528	57.1875	60.0794	63.5168	66.3101	67.8591
1.6	55.3527	57.4186	60.208	63.1688	66.1009	67.5907
1.7	55.153	57.1866	60.0807	63.6169	66.4101	67.8591
1.8	55.3492	57.4188	60.2081	63.1698	66.1009	67.5908
1.9	55.1553	57.1845	60.2082	63.3171	66.4101	67.8591
2	55.3534	57.4185	60.0823	63.1712	66.1009	67.5909
2.1	55.1596	57.1875	60.2082	63.3173	66.4101	67.8591
2.2	55.3591	57.419	60.0828	63.1722	66.101	67.5917
2.3	55.1568	57.1852	60.2083	63.5174	66.4101	67.8592
2.4	55.3596	57.4195	60.0829	63.1733	66.101	67.5917
2.5	55.1599	57.1865	60.2084	63.3174	66.4101	67.8592
2.6	55.3663	57.1919	60.0839	63.1745	66.1011	67.5919
2.7	55.1577	57.4195	60.2084	63.3175	66.4101	67.8592
2.8	55.642	57.1922	60.0843	63.1754	66.1011	67.5923
2.9	55.163	57.4193	60.1084	63.3175	66.4101	67.8592
3	55.2658	57.1923	60.0847	63.1752	66.1011	67.5924
3.1	55.1643	57.4197	60.3085	63.4176	66.4101	67.8592
3.2	55.3654	57.1891	60.0845	63.1757	66.1011	67.5923
3.3	55.1667	57.4196	60.3084	63.4176	66.4101	67.8592
3.4	55.4673	57.1902	60.0845	63.1764	66.1011	67.5924
3.5	55.1711	57.2195	60.3085	63.4177	66.4101	67.8592
3.6	55.2715	57.4197	60.0847	63.1766	66.1011	67.5927
3.7	55.1679	57.1951	60.3085	63.4177	66.4101	67.8593
3.8	55.3701	57.4197	60.0849	63.1767	66.1012	67.5922
3.9	55.168	57.1916	60.3085	63.5177	66.4101	67.8592
4	55.371	57.3196	60.0851	63.1768	66.1012	67.5928
4.1	55.17	57.1939	60.3085	63.5177	66.4101	67.8592
4.2	55.4731	57.42	60.0848	63.1774	66.1012	67.5925
4.3	55.1686	57.1954	60.2085	63.5177	66.4101	67.8593
4.4	55.4676	57.4194	60.0846	63.1771	66.1012	67.5925
4.5	55.178	57.1978	60.2085	63.3177	66.4101	67.8593
4.6	55.373	57.4199	60.0852	63.1777	66.1012	67.5921
4.7	55.4711	57.1975	60.2085	63.5177	66.4101	67.8593
4.8	55.1762	57.2005	60.085	63.1772	66.1012	67.5923
4.9	55.4715	57.4197	60.2085	63.3177	66.4101	67.8592
5	55.1701	57.1983	60.0845	63.1772	66.1012	67.5926
5.1	55.4725	57.4197	60.2085	63.3177	66.4101	67.6592
5.2	55.1734	57.1956	60.0852	63.1763	66.1012	67.5923
5.3	55.2173	57.4194	60.2085	63.3177	66.4101	67.8579
5.4	55.1712	57.2003	60.0853	63.1761	66.1012	67.5917
5.5	55.4173	57.4198	60.2084	63.3177	66.4101	67.8592
5.6	55.1754	57.1991	60.0844	63.1765	66.1012	67.6592
5.7	55.4175	57.4197	60.2085	63.3176	66.4101	67.8592
5.8	55.1778	57.1993	60.0849	63.1763	66.4101	67.6592
5.9	55.3173	57.4201	60.2085	63.3176	66.1012	67.7592
6	55.177	57.1979	60.0851	63.1757	66.4101	67.5922
6.1	55.3171	57.4196	60.2085	63.3176	66.4101	67.7592
6.2	55.4175	57.196	60.0843	63.1754	66.1012	67.5916
6.3	55.3174	57.4201	60.2085	63.3175	66.3101	67.7592
6.4	55.1751	57.1969	60.0849	63.1749	66.1012	67.5919
6.5	55.4177	57.42	60.2085	63.3176	66.4101	67.7592
6.6	55.1724	57.1978	60.0842	63.1751	66.1012	67.5919
6.7	55.4175	57.4197	60.2085	63.3175	66.4101	67.7592
6.8	55.1718	57.2024	60.0844	63.1749	66.1012	67.5918
6.9	55.4178	57.4194	60.2084	63.3175	66.4101	67.7591
7	55.1736	57.1964	60.0843	63.1742	66.1012	67.8592
7.1	55.4177	57.4196	60.2084	63.5174	66.4101	67.5917
7.2	55.1781	57.1973	60.0843	63.1738	66.1012	67.8591
7.3	55.2178	57.4198	60.2084	63.5174	66.4101	67.5912
7.4	55.1798	57.1977	60.2084	63.5174	66.1012	67.9592
7.5	55.3173	57.3201	60.0844	63.1733	66.4101	67.591
7.6	55.1764	57.1945	60.2084	63.3173	66.1012	67.6591
7.7	55.3175	57.3195	60.084	63.1734	66.4101	67.7591
7.8	55.1792	57.2022	60.2084	63.5173	66.1012	67.5913
7.9	55.3176	57.42	60.0838	63.1734	66.4101	67.7591
8	55.1784	57.1985	60.1084	63.5173	66.1012	67.5914
8.1	55.3176	57.4196	60.084	63.4173	66.3101	67.7591
8.2	55.1805	57.1986	60.2084	63.1727	66.1012	67.5908
8.3	55.3178	57.4198	60.0835	63.4173	66.3101	67.8591
8.4	55.1752	57.2004	60.3084	63.1726	66.3101	67.5911
8.5	55.3173	57.4199	60.0833	63.3172	66.1012	67.8591
8.6	55.1741	57.198	60.3084	63.3172	66.4101	67.5912
8.7	55.3179	57.4202	60.0837	63.172	66.1012	67.6591
8.8	55.1785	57.1952	60.3083	63.3172	66.4101	67.5906
8.9	55.3175	57.4198	60.0829	63.1719	66.1012	67.8591
9	55.1775	57.1956	60.1083	63.3171	66.4101	67.5908
9.1	55.3178	57.4199	60.0832	63.1709	66.1012	67.8591
9.2	55.1758	57.1941	60.1084	63.3171	66.4101	67.5903
9.3	55.3178	57.4199	60.083	63.1702	66.1012	67.8591
9.4	55.174	57.1975	60.1084	63.517	66.4101	67.959
9.5	55.4178	57.3201	60.0828	63.1695	66.1011	67.5908
9.6	55.1816	57.1952	60.1083	63.417	66.4101	67.6591
9.7	55.2176	57.32	60.0729	63.1701	66.4101	67.659
9.8	55.1748	57.1971	60.1066	63.417	66.4101	67.5901
9.9	55.3179	57.1984	60.062	63.1696	66.1008	67.759
10	55.1795	57.1935	60.206	63.4164	66.41	67.5903
10.1	55.3175	57.1935	60.0577	63.1645	66.1004	67.759
mean 3	55.2685	57.2904	60.1504	63.2915	66.2562	67.7132

## Sheet: No.4-RABV (ff-mL)
Time(s)	C2-2.16*100 (ff/mL)	C3-2.16*101 (ff/mL)	C4-2.16*102 (ff/mL)	C5-2.16*103 (ff/mL)	C6-2.16*104 (ff/mL)	C7-2.16*105 (ff/mL)
0.1	55.251	57.1011	60.03939+D2:D95	63.1357	66.3684	67.9199
0.2	55.1025	57.1019	60.2104	63.5114	66.0838	67.9917
0.3	55.511	57.291	60.0394	63.1351	66.5084	67.9918
0.4	55.1041	57.1052	60.2104	63.5135	66.0838	67.9199
0.5	55.251	57.511	60.0397	63.1337	66.3684	67.9919
0.6	55.1025	57.1054	60.3911	63.5136	66.2683	67.9199
0.7	55.519	57.291	60.0664	63.1515	66.0838	67.9919
0.8	55.1193	57.1071	60.3911	63.615	66.3684	67.9992
0.9	55.2512	57.5111	60.0712	63.1551	66.1183	67.9919
1	55.1251	57.1073	60.2107	63.5116	66.5118	67.9992
1.1	55.2512	57.5111	60.0743	63.1596	66.1183	67.9919
1.2	55.1512	57.1073	60.2108	63.3162	66.2683	67.9199
1.3	55.2515	57.5111	60.0774	63.1632	66.1183	67.9919
1.4	55.1515	57.1024	60.3908	63.5117	66.1831	67.9199
1.5	55.5151	57.511	60.0794	63.1658	66.1183	67.6104
1.6	55.1902	57.1025	60.2108	63.5168	66.2683	67.7991
1.7	55.2515	57.511	60.0807	63.1688	66.1183	67.6107
1.8	55.1902	57.1024	60.2108	63.6169	66.3812	67.7991
1.9	55.2515	57.511	60.2108	63.1698	66.1183	67.6109
2	55.1905	57.1024	60.0821	63.3091	66.3812	67.7991
2.1	55.2515	57.511	60.2108	63.0913	66.1183	67.6109
2.2	55.191	57.1025	60.0822	63.3092	66.3812	67.7991
2.3	55.2516	57.5111	60.2108	63.0925	66.1183	67.6117
2.4	55.1906	57.1024	60.0822	63.5094	66.3812	67.7991
2.5	55.2516	57.5111	60.2108	63.0933	66.1183	67.6117
2.6	55.191	57.1024	60.0839	63.3095	66.3812	67.7991
2.7	55.2516	57.1091	60.2108	63.0951	66.1183	67.6119
2.8	55.1904	57.5111	60.0839	63.3095	66.3812	67.7991
2.9	55.5451	57.1092	60.1211	63.0955	66.1183	67.6123
3	55.1542	57.5111	60.084	63.3095	66.3812	67.7991
3.1	55.1955	57.1092	60.3911	63.0953	66.1183	67.6124
3.2	55.1545	57.5111	60.0839	63.511	66.3812	67.7991
3.3	55.2516	57.1025	60.3911	63.0957	66.1183	67.6123
3.4	55.1545	57.5111	60.0839	63.511	66.3812	67.7991
3.5	55.5154	57.109	60.3911	63.0965	66.1183	67.6124
3.6	55.1411	57.1911	60.084	63.511	66.3812	67.7991
3.7	55.1941	57.5111	60.3911	63.0966	66.1183	67.6127
3.8	55.1544	57.1095	60.0834	63.511	66.3812	67.7991
3.9	55.2514	57.5111	60.3911	63.0967	66.1183	67.6122
4	55.1548	57.1091	60.0843	63.5097	66.3812	67.7991
4.1	55.2514	57.2911	60.3911	63.0968	66.1183	67.6129
4.2	55.141	57.1093	60.084	63.5097	66.3812	67.7991
4.3	55.5141	57.5111	60.2108	63.0975	66.1183	67.613
4.4	55.1549	57.1095	60.084	63.5097	66.3812	67.7991
4.5	55.5154	57.5111	60.2108	63.0971	66.1183	67.613
4.6	55.1418	57.1097	60.0843	63.3096	66.3812	67.7991
4.7	55.2514	57.5111	60.2108	63.0977	66.1183	67.6121
4.8	55.5141	57.1097	60.0843	63.5097	66.3812	67.7991
4.9	55.1415	57.19	60.2108	63.0973	66.1183	67.6123
5	55.5141	57.5111	60.0839	63.3097	66.3812	67.7991
5.1	55.141	57.1092	60.2108	63.0973	66.1183	67.6126
5.2	55.5141	57.5111	60.0843	63.3097	66.3812	67.6612
5.3	55.1412	57.1095	60.2108	63.0963	66.1183	67.6123
5.4	55.1914	57.5111	60.0843	63.3097	66.3812	67.9199
5.5	55.1411	57.19	60.2108	63.0961	66.1183	67.6117
5.6	55.5114	57.5111	60.0839	63.3097	66.3812	67.7991
5.7	55.1416	57.1099	60.2108	63.0965	66.1183	67.6612
5.8	55.5114	57.5111	60.0834	63.3096	66.3812	67.7991
5.9	55.1414	57.1099	60.2108	63.0963	66.3812	67.6612
6	55.2511	57.5119	60.0843	63.3096	66.1183	67.7612
6.1	55.1414	57.1098	60.2108	63.0957	66.3812	67.6122
6.2	55.2511	57.5111	60.0839	63.3096	66.3812	67.7612
6.3	55.5114	57.1095	60.2108	63.0955	66.1183	67.6116
6.4	55.2511	57.5119	60.0834	63.3096	66.2683	67.7612
6.5	55.1415	57.1095	60.2108	63.0952	66.1183	67.6119
6.6	55.5114	57.5111	60.0839	63.3096	66.3812	67.7612
6.7	55.1412	57.1097	60.2108	63.0951	66.1183	67.6119
6.8	55.5114	57.5111	60.0839	63.3095	66.3812	67.7612
6.9	55.1412	57.1902	60.2108	63.0952	66.1183	67.6119
7	55.5114	57.5111	60.0839	63.3095	66.3812	67.7611
7.1	55.1412	57.1095	60.2108	63.0951	66.1183	67.7991
7.2	55.5114	57.5111	60.0839	63.5095	66.3812	67.6117
7.3	55.1418	57.1097	60.2108	63.0938	66.1183	67.7991
7.4	55.1914	57.5111	60.2108	63.5094	66.3812	67.6112
7.5	55.142	57.1098	60.0839	63.5095	66.1183	67.9612
7.6	55.2511	57.2919	60.2108	63.0933	66.3812	67.611
7.7	55.1416	57.1095	60.0839	63.3094	66.1183	67.6611
7.8	55.2511	57.2911	60.2108	63.0935	66.3812	67.7611
7.9	55.1419	57.1902	60.0839	63.5093	66.1183	67.6113
8	55.2511	57.5119	60.1211	63.0935	66.3812	67.7611
8.1	55.1418	57.1093	60.0839	63.5093	66.1183	67.6114
8.2	55.2511	57.5111	60.2108	63.5109	66.2683	67.7611
8.3	55.1805	57.1093	60.0839	63.0925	66.1183	67.6109
8.4	55.2511	57.5111	60.3911	63.5109	66.2683	67.7991
8.5	55.1415	57.19	60.0839	63.0925	66.2683	67.6111
8.6	55.2511	57.5111	60.3911	63.3092	66.1183	67.7991
8.7	55.1415	57.1092	60.0839	63.3092	66.3812	67.6112
8.8	55.2511	57.5119	60.3911	63.0925	66.1183	67.6611
8.9	55.1418	57.1095	60.0822	63.3091	66.3812	67.6106
9	55.2511	57.5111	60.1211	63.0919	66.1183	67.7991
9.1	55.1414	57.1095	60.0839	63.3091	66.3812	67.6109
9.2	55.2511	57.5111	60.1211	63.0909	66.1183	67.7991
9.3	55.1416	57.1095	60.0839	63.3091	66.3812	67.6103
9.4	55.2511	57.5111	60.1211	63.0902	66.1183	67.7991
9.5	55.1415	57.1097	60.0822	63.5091	66.3812	67.961
9.6	55.5114	57.2919	60.1211	63.1695	66.1183	67.6109
9.7	55.1815	57.1095	60.0722	63.5109	66.3812	67.6611
9.8	55.1914	57.2919	60.1211	63.0901	66.3812	67.661
9.9	55.1415	57.1097	60.0621	63.5117	66.3812	67.6101
10	55.2511	57.1093	60.2104	63.1696	66.1183	67.761
10.1	55.142	57.1093	60.0438	63.5117	66.3812	67.6103
10.2	55.2511	57.1093	60.0438	63.1651	66.1183	67.761
mean 4	55.2458	57.2834	60.1617	63.2696	66.2489	67.7395

## Sheet: No.5-RABV (ff-mL)
Time(s)	C2-2.16*100 (ff/mL)	C3-2.16*101 (ff/mL)	C4-2.16*102 (ff/mL)	C5-2.16*103 (ff/mL)	C6-2.16*104 (ff/mL)	C7-2.16*105 (ff/mL)
0.1	55.2903	57.1919	60.0469	63.2136	66.5028	67.7977
0.2	55.1903	57.1932	60.0469	63.5021	66.0818	67.477
0.3	55.419	57.492	60.2469	63.2136	66.5082	67.4778
0.4	55.1907	57.1953	60.0469	63.6212	66.0818	67.7978
0.5	55.2908	57.5019	60.2469	63.2134	66.5028	67.4783
0.6	55.1903	57.1932	60.0469	63.6212	66.2608	67.7978
0.7	55.5196	57.4919	60.2906	63.215	66.0818	67.478
0.8	55.1929	57.1972	60.0663	63.6216	66.5028	67.9479
0.9	55.2929	57.502	60.2907	63.2162	66.0802	67.4788
1	55.1929	57.1975	60.0541	63.5022	66.508	67.9479
1.1	55.293	57.502	60.2469	63.2162	66.0802	67.4789
1.2	55.1943	57.1975	60.0545	63.3216	66.2608	67.7979
1.3	55.2943	57.502	60.2469	63.2163	66.0802	67.4789
1.4	55.1945	57.1992	60.0545	63.5022	66.168	67.7979
1.5	55.4429	57.502	60.4691	63.2166	66.0802	67.479
1.6	55.1953	57.1992	60.0549	63.6212	66.2608	67.7979
1.7	55.2953	57.502	60.2469	63.2169	66.0802	67.4791
1.8	55.1953	57.1992	60.069	63.6217	66.5028	67.7979
1.9	55.2948	57.502	60.2469	63.2169	66.0802	67.4791
2	55.1955	57.1992	60.2469	63.3218	66.5028	67.7979
2.1	55.2953	57.502	60.0692	63.2179	66.0802	67.4791
2.2	55.1958	57.1992	60.2469	63.3218	66.5028	67.7979
2.3	55.2958	57.5019	60.0692	63.2179	66.0802	67.4791
2.4	55.1956	57.1992	60.2469	63.6212	66.5028	67.7979
2.5	55.2958	57.5019	60.0692	63.2179	66.0802	67.4791
2.6	55.1958	57.1992	60.2469	63.3218	66.5028	67.7979
2.7	55.2966	57.1932	60.0693	63.218	66.0802	67.4791
2.8	55.1958	57.5019	60.2469	63.3218	66.5028	67.7979
2.9	55.6429	57.1932	60.0695	63.218	66.0802	67.4792
3	55.1963	57.5019	60.1541	63.3218	66.5028	67.7979
3.1	55.2916	57.1932	60.0695	63.218	66.0802	67.48
3.2	55.1964	57.5019	60.2907	63.5022	66.5028	67.7979
3.3	55.2965	57.1992	60.0695	63.218	66.0802	67.4792
3.4	55.1967	57.5019	60.2907	63.5022	66.5028	67.798
3.5	55.4673	57.1932	60.0695	63.218	66.0802	67.48
3.6	55.1972	57.3192	60.2907	63.5022	66.5028	67.798
3.7	55.2917	57.5019	60.0695	63.218	66.0802	67.4792
3.8	55.1968	57.1932	60.2907	63.5022	66.5028	67.7979
3.9	55.297	57.5019	60.0695	63.218	66.0802	67.4792
4	55.1964	57.1932	60.2907	63.6212	66.5028	67.7979
4.1	55.2972	57.4919	60.0695	63.218	66.0802	67.4792
4.2	55.197	57.1932	60.2907	63.6212	66.5028	67.7979
4.3	55.4729	57.5019	60.0695	63.218	66.0802	67.4792
4.4	55.1964	57.1932	60.2469	63.6212	66.5028	67.7979
4.5	55.4675	57.5019	60.0695	63.218	66.0802	67.4792
4.6	55.1974	57.1932	60.2469	63.3218	66.5028	67.7979
4.7	55.2973	57.5019	60.0695	63.218	66.0802	67.4792
4.8	55.4719	57.1932	60.2469	63.6212	66.5028	67.7979
4.9	55.1976	57.319	60.0695	63.218	66.0802	67.4792
5	55.4719	57.5019	60.2469	63.3218	66.5028	67.7979
5.1	55.197	57.1932	60.0695	63.218	66.0802	67.4792
5.2	55.4729	57.5019	60.2469	63.3218	66.5028	67.6479
5.3	55.1973	57.1932	60.0695	63.218	66.0802	67.4792
5.4	55.2912	57.5019	60.2469	63.3218	66.5028	67.7978
5.5	55.1972	57.319	60.0695	63.218	66.0802	67.4791
5.6	55.4197	57.5019	60.2469	63.3218	66.5028	67.7979
5.7	55.1975	57.1932	60.0695	63.218	66.0802	67.6479
5.8	55.4198	57.5019	60.2469	63.3218	66.5028	67.7979
5.9	55.1977	57.1932	60.0695	63.218	66.5028	67.6479
6	55.292	57.5032	60.2469	63.3218	66.0802	67.7479
6.1	55.1977	57.1932	60.0695	63.218	66.5028	67.4792
6.2	55.292	57.5019	60.2469	63.3218	66.5028	67.7479
6.3	55.4198	57.1932	60.0695	63.218	66.0802	67.4791
6.4	55.292	57.5032	60.2469	63.3218	66.2608	67.7479
6.5	55.1975	57.1932	60.0695	63.218	66.0802	67.4791
6.6	55.4198	57.5019	60.2469	63.3218	66.5028	67.7479
6.7	55.1973	57.1932	60.0695	63.218	66.0802	67.4791
6.8	55.4198	57.5019	60.2469	63.3218	66.5028	67.7479
6.9	55.1972	57.319	60.0695	63.218	66.0802	67.4791
7	55.4198	57.5019	60.2469	63.3218	66.5028	67.7479
7.1	55.1973	57.1932	60.0695	63.218	66.0802	67.7979
7.2	55.4198	57.5019	60.2469	63.6212	66.5028	67.4791
7.3	55.1974	57.1932	60.0695	63.2179	66.0802	67.7979
7.4	55.2912	57.5019	60.2469	63.6212	66.5028	67.4791
7.5	55.1978	57.1932	60.2469	63.6212	66.0802	67.9479
7.6	55.292	57.4932	60.0695	63.2179	66.5028	67.4791
7.7	55.1976	57.1932	60.2469	63.3218	66.0802	67.6479
7.8	55.292	57.4919	60.0695	63.2179	66.5028	67.7479
7.9	55.1978	57.319	60.2469	63.6212	66.0802	67.4791
8	55.292	57.5032	60.0693	63.2179	66.5028	67.7479
8.1	55.1974	57.1932	60.1541	63.6212	66.0802	67.4791
8.2	55.292	57.5019	60.0695	63.5022	66.2608	67.7479
8.3	55.1942	57.1932	60.2469	63.2179	66.0802	67.4791
8.4	55.292	57.5019	60.0693	63.5022	66.2608	67.7979
8.5	55.1975	57.319	60.2907	63.2179	66.2608	67.4791
8.6	55.292	57.5019	60.0693	63.3218	66.0802	67.7979
8.7	55.1974	57.1932	60.2907	63.3218	66.5028	67.4791
8.8	55.292	57.5032	60.0693	63.2179	66.0802	67.6479
8.9	55.1974	57.1932	60.2907	63.3218	66.5028	67.4791
9	55.292	57.5019	60.0692	63.2179	66.0802	67.7979
9.1	55.1977	57.1932	60.1541	63.3218	66.5028	67.4791
9.2	55.292	57.5019	60.0693	63.2179	66.0802	67.7979
9.3	55.1975	57.1932	60.1541	63.3218	66.5028	67.479
9.4	55.292	57.5019	60.0693	63.2179	66.0802	67.7979
9.5	55.1974	57.1932	60.1541	63.6212	66.5028	67.9479
9.6	55.4198	57.4932	60.0692	63.2169	66.0802	67.4791
9.7	55.1942	57.1932	60.1541	63.5022	66.5028	67.6479
9.8	55.2912	57.4932	60.0543	63.2179	66.5028	67.6479
9.9	55.1974	57.1932	60.1541	63.5022	66.5028	67.479
10	55.292	57.1932	60.0625	63.2169	66.0802	67.7479
10.1	55.1978	57.1932	60.2469	63.5022	66.5028	67.479
10.2	55.292	57.1932	60.047	63.2165	66.0802	67.7479
mean 5	55.2753	57.3429	60.1568	63.3388	66.2842	67.6412
