# Supplementary material for: Detection of rabies virus via exciton energy transfer between CdTe quantum dots and Au nanoparticles
Source: Front Vet Sci. 2022 Dec 22;9:1079916. doi: 10.3389/fvets.2022.1079916 (PMC9813487; doi:10.3389/fvets.2022.1079916)
Supplement: Supplementary file 1 [file Data_Sheet_1.ZIP › Raw data/Figure 5/Figure 5 .xlsx]

## Sheet: Total
	No 1.	No 2.	No 3.	No 4.	No 5.			Mean	Standard Deviation
Nor*	19.0877	19.1117	20.3007	19.5778	18.2437			19.2643	0.75309
a	66.5084	66.094	66.4024	66.2983	66.0891			66.2784	0.18609
b	67.1231	65.285	66.8259	67.2458	66.8413			66.6642	0.79194
c	66.536	68.1697	66.2103	67.1264	66.887			66.9859	0.74749
d	19.5594	19.3982	19.8084	20.1277	20.1578			19.8103	0.337
e	19.2143	19.5342	19.7818	18.2035	19.8138			19.3095	0.66338
f	19.8325	19.3209	19.8055	19.032	18.4926			19.2967	0.56196
g	20.4833	20.0538	21.3057	22.0531	20.7602			20.9312	0.77435
h	19.8927	19.6323	19.2192	19.8178	19.2233			19.5571	0.32086
i	23.4085	25.3069	24.462	23.8759	24.1382			24.2383	0.71094
j	25.1333	25.9252	25.1408	25.0976	26.1188			25.4832	0.49689
k	25.379	28.5942	27.1102	26.7386	26.8707			26.9385	1.14537

## Sheet: No.1
	normal Na cells	rRC-HL(universal probe)	CVS-24(universal probe)	GX074(universal probe)	CSFV	PRRSV-5	PRRSV-96	PCV	VSVG	rRC-HL	CVS-24	GX074
time (s)	Nor*	a	b	c	d	e	f	g	h	i	j	k
0.1	19.0601	66.5152	67.124	66.697	19.5752	19.1321	19.8088	20.2849	19.7958	23.4334	25.1411	25.7473
0.2	19.0706	66.4457	67.1001	66.6929	19.5746	19.1341	19.8799	20.497	19.9579	23.4334	25.1308	25.2525
0.3	19.1013	66.5154	67.2111	66.3969	19.5752	19.132	19.4649	20.4969	19.915	23.3339	25.1725	25.285
0.4	19.073	66.4334	67.1001	66.6953	19.5746	19.2013	19.8799	20.2849	19.9579	23.3634	25.0813	25.2404
0.5	19.0732	66.4342	67.1013	66.397	19.5796	19.1336	19.8088	20.4928	19.915	23.4334	25.1312	25.2412
0.6	19.0706	66.4455	67.1001	66.6956	19.4576	19.2013	19.2988	20.2849	19.4958	23.3734	25.0832	25.4538
0.7	19.1051	66.2566	67.1101	66.397	19.5766	19.1134	19.8798	20.4929	19.915	23.3656	25.1302	25.2454
0.8	19.0713	66.4544	67.1021	66.6977	19.4576	19.612	19.8088	20.9493	19.9579	23.4379	25.1308	25.428
0.9	19.0701	66.5147	67.2124	66.397	19.577	19.1201	19.94	20.4929	19.915	23.3935	25.1113	25.3781
1	19.0713	66.4544	67.1012	66.6974	19.5746	19.1341	19.4649	20.9493	19.9579	23.4398	25.1411	25.242
1.1	19.1901	66.5145	67.1241	66.397	19.5769	19.1206	19.9401	20.4979	19.6958	23.3439	25.1411	25.3738
1.2	19.1051	66.7289	67.1011	66.6974	19.5746	19.3162	19.2994	20.285	19.4958	23.4343	25.1131	25.254
1.3	19.0131	66.5145	67.1241	66.397	19.577	19.1193	19.9401	20.4979	19.9579	23.7344	25.081	25.3737
1.4	19.0636	66.5145	67.1012	66.6976	19.9558	19.1342	19.1994	20.285	19.915	23.3763	25.136	25.3712
1.5	19.0101	66.322	67.1111	66.397	19.577	19.1621	19.9401	20.569	19.9579	23.3633	25.1022	25.028
1.6	19.0071	66.3552	67.1012	66.6977	19.5746	19.2017	19.2994	20.2517	19.4958	23.3764	25.1002	25.058
1.7	19.0613	66.5145	67.1241	66.397	19.577	19.1662	19.9409	20.5691	19.9579	23.3638	25.122	25.3724
1.8	19.139	66.5145	67.1067	66.6977	19.5746	19.6166	19.8094	20.2517	19.4958	23.3764	25.108	25.3737
1.9	19.1013	66.6634	67.1241	66.397	19.5746	19.1662	19.9409	20.569	19.9579	23.3643	25.086	25.2512
2	19.0601	66.5152	67.1067	66.6976	19.577	19.3161	19.8094	20.2517	19.915	23.3765	25.222	25.3728
2.1	19.0706	66.4457	67.1247	66.397	19.5746	19.1611	19.9409	20.5691	19.9579	23.365	25.131	25.525
2.2	19.1013	66.5154	67.101	66.6977	19.577	19.3161	19.8095	20.2517	19.4958	23.3766	25.125	25.285
2.3	19.1302	66.4334	67.1241	66.397	19.5746	19.1613	19.9487	20.5691	19.9579	23.3766	25.106	25.4012
2.4	19.1316	66.4342	67.1014	66.6976	19.577	19.2016	19.8095	20.2517	19.4958	23.3654	25.117	25.4122
2.5	19.1051	66.7289	67.1241	66.397	19.5746	19.1613	19.9487	20.5691	19.9579	23.3766	25.0841	25.2538
2.6	19.1051	66.729	67.101	66.6977	19.5765	19.3161	19.8095	20.2517	19.4958	23.3659	25.2502	25.2554
2.7	19.1014	66.2344	67.1244	66.6997	19.5746	19.1611	19.9488	20.5691	19.9579	23.3766	25.132	25.3722
2.8	19.1014	66.2345	67.1012	66.397	19.5765	19.3161	19.8095	20.2517	19.915	23.3663	25.131	25.3728
2.9	19.1051	66.2566	67.4211	66.6993	19.4696	19.1612	19.9488	20.5692	19.9579	23.3766	25.2022	25.2542
3	19.1051	66.2545	67.1042	66.397	19.5765	19.3161	19.8095	20.2517	19.915	23.3664	25.2008	25.2538
3.1	19.105	66.5174	67.2142	66.6993	19.4576	19.1612	19.9488	20.5692	19.9579	23.3767	25.0801	25.2854
3.2	19.063	66.5145	67.1042	66.397	19.5765	19.1342	19.8095	20.2517	19.915	23.3623	25.111	25.3737
3.3	19.0636	66.5145	67.1244	66.6977	19.4576	19.1612	19.9488	20.5692	19.9579	23.3767	25.1151	25.3737
3.4	19.105	66.2322	67.1042	66.397	19.5765	19.1342	19.8095	20.2517	19.915	23.3668	25.2022	25.6128
3.5	19.0661	66.5135	67.1142	66.6999	19.4576	19.1616	19.9488	20.5692	19.9579	23.3723	25.1602	25.3713
3.6	19.0631	66.5145	67.1013	66.297	19.5765	19.1342	19.8095	20.2517	19.915	23.3234	25.1101	25.3755
3.7	19.0605	66.5126	67.2113	66.397	19.4576	19.1617	19.9488	20.5692	19.9579	23.3723	25.108	25.5374
3.8	19.1007	66.5136	67.1042	66.6996	19.5765	19.1342	19.8095	20.2517	19.915	23.3235	25.1002	25.5175
3.9	19.0011	66.349	67.1241	66.397	19.4576	19.1617	19.9487	20.5692	19.9579	23.3234	25.1101	25.5081
4	19.0161	66.3345	67.1043	66.6997	19.5765	19.2016	19.8095	20.2517	19.9579	23.4323	25.0086	25.5053
4.1	19.0131	66.3452	67.1241	66.397	19.4576	19.1617	19.9487	20.5692	19.6958	23.3723	25.1011	25.4038
4.2	19.0105	66.3252	67.1013	66.6994	19.5765	19.2016	19.8095	20.2517	19.9579	23.3234	25.027	25.5025
4.3	19.0601	66.5152	67.1113	66.397	19.5746	19.1616	19.9487	20.5692	19.6958	23.3768	25.122	25.4373
4.4	19.1013	66.266	67.1043	66.6995	19.5765	19.2016	19.8095	20.2517	19.9579	23.3237	25.208	25.5285
4.5	19.1013	66.5154	67.1142	66.397	19.5746	19.1616	19.9487	20.5692	19.6958	23.3724	25.225	25.4285
4.6	19.105	66.2334	67.1014	66.6998	19.5765	19.3162	19.8095	20.2517	19.9579	23.3238	25.206	25.6112
4.7	19.1014	66.2342	67.1241	66.397	19.5746	19.1616	19.9487	20.5692	19.7958	23.3768	25.132	25.3722
4.8	19.1013	66.2515	67.1113	66.6997	19.5765	19.2016	19.8095	20.2517	19.9579	23.3683	25.081	25.7478
4.9	19.1051	66.2566	67.1013	66.2999	19.5746	19.1616	19.9487	20.5692	19.915	23.4324	25.202	25.254
5	19.1013	66.5154	67.1113	66.397	19.5765	19.3162	19.8095	20.2517	19.9579	23.3683	25.22	25.28
5.1	19.105	66.5173	67.1013	66.6998	19.5746	19.1616	19.9487	20.5692	19.7958	23.4368	25.0802	25.2812
5.2	19.1013	66.662	67.1113	66.397	19.5765	19.3162	19.8095	20.6569	19.9579	23.324	25.082	25.252
5.3	19.1059	66.4545	67.1013	66.6996	19.5746	19.1612	19.9487	20.5692	19.7958	23.4368	25.081	25.7478
5.4	19.1071	66.5144	67.211	66.397	19.5765	19.3162	19.8095	20.2849	19.9579	23.3238	25.114	25.3754
5.5	19.131	66.451	67.1013	66.2999	19.5746	19.1616	19.9487	20.5691	19.7958	23.4368	25.11	25.437
5.6	19.0662	66.5134	67.111	66.397	19.5765	19.3162	19.8095	20.2517	19.9579	23.3684	25.166	25.3714
5.7	19.105	66.5174	67.1014	66.7	19.5746	19.1616	19.9487	20.6569	19.7958	23.3668	25.0801	25.2512
5.8	19.105	66.5174	67.111	66.397	19.5765	19.3162	19.8095	20.2517	19.9579	23.3685	25.0831	25.6137
5.9	19.1013	66.4545	67.1013	66.6999	19.5746	19.1612	19.8095	20.6569	19.7958	23.4368	25.0861	25.5825
6	19.1059	66.4545	67.1241	66.393	19.5765	19.3162	19.9487	20.7569	19.7958	23.3683	25.0873	25.7475
6.1	19.063	66.4544	67.1013	66.6998	19.5746	19.1612	19.8095	20.5692	19.9579	23.4368	25.2708	25.618
6.2	19.063	66.4544	67.1241	66.397	19.5765	19.3161	19.8095	20.7569	19.8958	23.3683	25.0841	25.747
6.3	19.0631	66.4545	67.111	66.6996	19.5746	19.1612	19.9487	20.5691	19.9579	23.4368	25.0818	25.7474
6.4	19.0632	66.4545	67.1241	66.393	19.5765	19.3161	19.2995	20.7569	19.6958	23.3685	25.0806	25.7474
6.5	19.0631	66.4547	67.1013	66.6996	19.5746	19.1611	19.9487	20.5691	19.9579	23.4368	25.084	25.3761
6.6	19.0631	66.4544	67.111	66.397	19.5765	19.3161	19.8095	20.7569	19.7958	23.3684	25.2084	25.2845
6.7	19.0631	66.4544	67.1013	66.6998	19.5746	19.1612	19.9487	20.5691	19.7958	23.3685	25.2501	25.2805
6.8	19.0631	66.4544	67.111	66.397	19.5765	19.3161	19.8095	20.7569	19.9579	23.3769	25.084	25.2428
6.9	19.0631	66.4544	67.1013	66.2993	19.5746	19.1611	19.9487	20.5691	19.7958	23.3687	25.2503	25.2454
7	19.1013	66.5154	67.111	66.397	19.5765	19.3161	19.8095	20.7569	19.9579	23.3768	25.2083	25.2812
7.1	19.1013	66.5154	67.1013	66.6996	19.5746	19.1611	19.9487	20.2517	19.7958	23.3688	25.2083	25.2812
7.2	19.1013	66.5154	67.111	66.397	19.5765	19.2016	19.8095	20.5691	19.9579	23.3769	25.27	25.2812
7.3	19.1013	66.5155	67.1014	66.6997	19.5746	19.1614	19.9487	20.2517	19.7958	23.3688	25.1371	25.6137
7.4	19.1013	66.5154	67.211	66.397	19.5746	19.2016	19.8095	20.5691	19.9579	23.3768	25.132	25.2812
7.5	19.1013	66.5155	67.1013	66.6998	19.5765	19.2016	19.9487	20.3169	19.7958	23.3685	25.2002	25.2855
7.6	19.1013	66.5155	67.1241	66.393	19.5746	19.1613	19.8095	20.5691	19.9579	23.3769	25.2008	25.7476
7.7	19.1013	66.5155	67.1013	66.6994	19.5765	19.3161	19.9487	20.6569	19.7958	23.3689	25.0801	25.2812
7.8	19.1013	66.5155	67.1241	66.397	19.5746	19.1613	19.8095	20.7569	19.9579	23.7367	25.2081	25.2837
7.9	19.1013	66.6634	67.1013	66.2993	19.5765	19.2016	19.9487	20.5691	19.7958	23.3683	25.011	25.2837
8	19.1013	66.6651	67.4124	66.393	19.4696	19.1613	19.8095	20.7569	19.9579	23.3769	25.0831	25.3725
8.1	19.1013	66.6651	67.1014	66.6998	19.5765	19.2016	19.9487	20.5691	19.915	23.3686	25.222	25.2537
8.2	19.1013	66.6622	67.1241	66.397	19.5746	19.1342	19.2995	20.7569	19.9579	23.4369	25.081	25.2528
8.3	19.1013	66.6625	67.108	66.6998	19.5765	19.1613	19.9487	20.569	19.9579	23.3689	25.2702	25.3725
8.4	19.1013	66.7289	67.1241	66.397	19.4576	19.1342	19.2995	20.2517	19.6958	23.4368	25.2086	25.2841
8.5	19.1013	66.7289	67.1013	66.2999	19.5765	19.1613	19.2995	20.5691	19.9579	23.3693	25.201	25.2537
8.6	19.1013	66.7274	67.1241	66.397	19.4576	19.3161	19.9487	20.2517	19.915	23.4369	25.0808	25.1284
8.7	19.1013	66.7275	67.1013	66.6998	19.5765	19.3161	19.8095	20.5691	19.4958	23.3683	25.0801	25.2537
8.8	19.1013	66.7215	67.1241	66.393	19.4576	19.1613	19.9487	20.6569	19.9579	23.4369	25.0808	25.6128
8.9	19.1013	66.6634	67.1014	66.6995	19.577	19.3161	19.8095	20.5691	19.6958	23.3684	25.1312	25.7473
9	19.1013	66.6635	67.1241	66.397	19.4696	19.1612	19.9487	20.2517	19.9579	23.4369	25.132	25.2526
9.1	19.1013	66.4545	67.1013	66.6996	19.5765	19.3161	19.8095	20.569	19.6958	23.3689	25.0867	25.28
9.2	19.1013	66.4545	67.1241	66.397	19.4696	19.1611	19.9487	20.2517	19.9579	23.4369	25.222	25.2503
9.3	19.1013	66.7277	67.1013	66.6994	19.5765	19.3161	19.8095	20.569	19.6958	23.3693	25.0817	25.2554
9.4	19.1013	66.7289	67.1241	66.397	19.4696	19.161	19.9487	20.2517	19.9579	23.4369	25.082	25.2537
9.5	19.1013	66.7289	67.1013	66.6997	19.577	19.2016	19.8095	20.3169	19.6958	23.3689	25.008	25.2537
9.6	19.0631	66.4544	67.111	66.393	19.4696	19.1662	19.9488	20.569	19.9579	23.686	25.1315	25.7473
9.7	19.1051	66.7289	67.1081	66.6995	19.577	19.1342	19.8095	20.6569	19.7958	23.3694	25.0814	25.2437
9.8	19.1051	66.7289	67.211	66.393	19.4696	19.161	19.8095	20.6569	19.9579	23.3769	25.2203	25.2525
9.9	19.1051	66.7289	67.1013	66.6998	19.5766	19.1342	19.8095	20.569	19.915	23.3685	25.0801	25.2512
10	19.1051	66.729	67.1241	66.6998	19.5746	19.1662	19.9401	20.7569	19.9579	23.4369	25.0842	25.2554
10.1	19.1051	66.7289	67.1013	66.6994	19.5742	19.1342	19.8094	20.569	19.6958	23.3769	25.1086	25.2513
10.2	19.1051	66.7289	67.1241	66.6994	19.572	19.9401	20.7569	19.858	23.3919	25.0841	25.2501	25.2512
mean 1	19.0877	66.5084	67.1231	66.536	19.5594	19.2143	19.8325	20.4833	19.8927	23.4085	25.1333	25.379

## Sheet: No.2
	normal Na cells	rRC-HL(universal probe)	CVS-24(universal probe)	GX074(universal probe)	CSFV	PRRSV-5	PRRSV-96	PCV	VSVG	rRC-HL	CVS-24	GX074
time (s)	Nor*	a	b	c	d	e	f	g	h	i	j	k
0.1	19.1091	66.0721	65.3032	68.1812	19.4465	19.1936	19.5099	20.0168	19.7415	25.6029	25.5994	28.7178
0.2	19.4109	66.0966	65.1903	68.1812	19.3145	19.4619	19.0912	20.157	19.414	25.6032	25.5694	28.6147
0.3	19.0915	66.0721	65.419	68.4018	19.4465	19.1936	19.7009	20.1578	19.5416	25.0292	25.6089	28.4781
0.4	19.0915	66.1077	65.1907	68.1811	19.3145	19.6019	19.0912	20.0181	19.4152	25.0629	25.9466	28.7174
0.5	19.0915	66.1707	65.3247	68.1112	19.4466	19.1934	19.5099	20.5831	19.5412	25.4028	25.5868	28.7154
0.6	19.4111	66.0907	65.1904	68.1811	19.2942	19.6019	19.4009	20.0184	19.4412	25.5034	25.9498	28.4548
0.7	19.0915	66.0721	65.5196	68.4018	19.4663	19.1946	19.0912	20.0518	19.5416	25.0656	25.5879	28.7184
0.8	19.1515	66.0721	65.1923	68.1817	19.2947	19.6714	19.5099	20.0387	19.419	25.6079	25.5989	28.4478
0.9	19.1091	66.0721	65.3286	68.1112	19.4613	19.7141	19.0902	20.5802	19.5597	25.0935	25.9986	28.4781
1	19.1509	66.0721	65.1932	68.1817	19.3146	19.4671	19.7009	20.0388	19.5975	25.6098	25.5898	28.712
1.1	19.1909	66.0721	65.3357	68.1112	19.4615	19.7141	19.0905	20.5801	19.6597	25.1092	25.598	28.4781
1.2	19.0941	66.0721	65.1943	68.1817	19.3146	19.3714	19.4009	20.0181	19.4597	25.1917	25.8538	28.6541
1.3	19.1891	66.0721	65.3425	68.1112	19.4616	19.1919	19.0906	20.5803	19.5976	25.712	25.899	28.4781
1.4	19.1909	66.0721	65.1945	68.1818	19.4196	19.4671	19.2091	20.018	19.5598	25.513	25.586	28.4781
1.5	19.0091	66.0707	65.4435	68.1112	19.462	19.7146	19.0908	20.051	19.5977	25.1331	25.9994	28.7478
1.6	19.0154	66.0707	65.1953	68.1819	19.3148	19.6072	19.4009	20.0101	19.4542	25.5136	25.9978	28.7885
1.7	19.1151	66.0721	65.3527	68.1112	19.4846	19.7149	19.0909	20.0511	19.5421	25.1379	25.994	28.4781
1.8	19.219	66.0721	65.1953	68.1818	19.3148	19.6715	19.5109	20.0101	19.4542	25.5143	25.989	28.4781
1.9	19.0909	66.6671	65.3485	68.1112	19.3148	19.715	19.0909	20.0511	19.5421	25.1434	25.946	28.7144
2	19.1091	66.0721	65.1965	68.1818	19.4831	19.3652	19.5109	20.0107	19.5542	25.5147	25.948	28.4781
2.1	19.4109	66.0966	65.3534	68.1112	19.3148	19.6519	19.0909	20.051	19.5421	25.1146	25.5949	28.5716
2.2	19.0915	66.0721	65.1959	68.1819	19.4832	19.3652	19.5109	20.0107	19.4542	25.5155	25.9425	28.4781
2.3	19.0915	66.1077	65.3585	68.1112	19.3148	19.6519	19.091	20.0577	19.5421	25.5155	25.896	28.4754
2.4	19.0915	66.1707	65.1957	68.1818	19.4832	19.6065	19.5109	20.0108	19.4542	25.1536	25.868	28.4542
2.5	19.0941	66.0721	65.3586	68.1112	19.3148	19.6519	19.091	20.0577	19.5421	25.5158	25.8594	28.6548
2.6	19.0941	66.0721	65.1959	68.1818	19.483	19.3652	19.5109	20.0108	19.4542	25.1591	25.9579	28.6527
2.7	19.0909	66.0722	65.3646	68.1818	19.3148	19.6519	19.0911	20.057	19.5421	25.5159	25.8387	28.6542
2.8	19.0909	66.0722	65.1958	68.1112	19.4846	19.3657	19.5109	20.0101	19.5542	25.1634	25.8695	28.6548
2.9	19.0915	66.0721	65.642	68.1818	19.3195	19.6571	19.0911	20.0512	19.5421	25.5164	25.8739	28.5941
3	19.0915	66.0721	65.1963	68.1112	19.4847	19.3657	19.5109	20.0107	19.5542	25.1641	25.879	28.7878
3.1	19.0909	66.0721	65.2665	68.1818	19.2949	19.6571	19.0911	20.0512	19.5421	25.5122	25.9436	28.5941
3.2	19.1917	66.0721	65.1964	68.1112	19.4846	19.4666	19.5109	20.0101	19.5598	25.1251	25.8999	28.4781
3.3	19.1909	66.0721	65.3654	68.1819	19.2949	19.6571	19.0911	20.0512	19.5977	25.5121	25.8956	28.4781
3.4	19.0901	66.0721	65.1967	68.1112	19.4846	19.4666	19.5109	20.0101	19.5542	25.1215	25.8983	28.5148
3.5	19.1091	66.0722	65.4673	68.1818	19.2949	19.6571	19.0911	20.0512	19.5421	25.5172	25.9678	28.4781
3.6	19.1091	66.0721	65.1972	68.1918	19.4847	19.4666	19.5109	20.0101	19.5598	25.1718	25.9839	28.4781
3.7	19.1091	66.0721	65.272	68.1112	19.2949	19.6572	19.0911	20.0513	19.5977	25.5171	25.9946	28.8478
3.8	19.1015	66.0721	65.1968	68.1818	19.4847	19.4666	19.5109	20.0101	19.5598	25.1726	25.9679	28.5549
3.9	19.0091	66.0707	65.3702	68.1112	19.2949	19.6572	19.0912	20.0512	19.5976	25.1735	25.9868	28.5785
4	19.0092	66.0771	65.1965	68.1818	19.4848	19.6065	19.5109	20.0101	19.5976	25.4175	25.6786	28.5787
4.1	19.0092	66.0711	65.372	68.4018	19.2949	19.6572	19.0912	20.0513	19.6598	25.5174	25.9599	28.4748
4.2	19.0092	66.0707	65.197	68.1818	19.4847	19.6066	19.5109	20.0108	19.5975	25.1738	25.6787	28.5772
4.3	19.1091	66.0721	65.4732	68.1112	19.3148	19.652	19.0912	20.0512	19.6597	25.5182	25.9867	28.4478
4.4	19.0909	66.0721	65.1965	68.1818	19.4847	19.6065	19.5109	20.0101	19.5975	25.1721	25.948	28.5478
4.5	19.0915	66.0721	65.4625	68.1112	19.3148	19.652	19.0912	20.0512	19.6597	25.5176	25.945	28.4478
4.6	19.0901	66.0721	65.1975	68.1818	19.4848	19.3657	19.5109	20.0101	19.5974	25.1778	25.896	28.5154
4.7	19.0909	66.0722	65.373	68.1112	19.3148	19.652	19.0912	20.0512	19.7598	25.518	25.868	28.6542
4.8	19.0911	66.0721	65.4719	68.1818	19.4848	19.6066	19.5109	20.0101	19.5976	25.1804	25.8967	28.7178
4.9	19.0915	66.0721	65.1976	68.19	19.3148	19.652	19.0912	20.0512	19.5598	25.1972	25.878	28.6717
5	19.0915	66.0721	65.472	68.1112	19.4846	19.3657	19.5109	20.0108	19.5975	25.182	25.867	28.4781
5.1	19.0909	66.0721	65.197	68.1818	19.3148	19.652	19.0912	20.0513	19.7598	25.1981	25.867	28.7144
5.2	19.0909	66.0721	65.4725	68.1112	19.4848	19.3657	19.5109	20.0401	19.5975	25.1798	25.9467	28.2698
5.3	19.0991	66.0721	65.1973	68.1818	19.3148	19.6519	19.0912	20.0512	19.7598	25.1984	25.867	28.7875
5.4	19.1411	66.0721	65.2197	68.1112	19.4848	19.3657	19.5109	20.017	19.5976	25.1776	25.958	28.4781
5.5	19.0915	66.1072	65.1972	68.19	19.3148	19.6571	19.0912	20.0577	19.7597	25.1981	25.8903	28.4478
5.6	19.1091	66.0722	65.4197	68.1112	19.4846	19.3657	19.5109	20.0101	19.5972	25.1837	25.9669	28.4781
5.7	19.0909	66.0721	65.1975	68.1818	19.3148	19.6572	19.0912	20.0408	19.7597	25.1211	25.9497	28.7144
5.8	19.0909	66.0721	65.4197	68.1112	19.4847	19.3657	19.5109	20.0107	19.5972	25.1846	25.959	28.5188
5.9	19.0991	66.0721	65.1977	68.1818	19.3148	19.6519	19.5109	20.0408	19.7597	25.1985	25.8937	28.5828
6	19.0992	66.0721	65.3197	68.1112	19.4848	19.3657	19.0912	20.0201	19.7597	25.1832	25.8979	28.7872
6.1	19.1501	66.1072	65.1977	68.1818	19.3148	19.6571	19.5109	20.0512	19.5971	25.1983	25.8787	28.5147
6.2	19.1501	66.1072	65.3197	68.1112	19.4846	19.3657	19.5109	20.0201	19.8597	25.1835	25.8599	28.7178
6.3	19.1511	66.0721	65.4197	68.1818	19.3148	19.6571	19.0912	20.0576	19.5971	25.1982	25.8969	28.2148
6.4	19.152	66.0722	65.3197	68.1112	19.4847	19.3657	19.4009	20.0201	19.6597	25.1849	25.8997	28.7176
6.5	19.1509	66.0721	65.1975	68.1818	19.3148	19.6519	19.0912	20.057	19.5971	25.4184	25.2587	28.6547
6.6	19.1515	66.0721	65.4198	68.1112	19.4846	19.3657	19.5109	20.0208	19.7597	25.1843	25.9459	28.4781
6.7	19.1515	66.0722	65.1972	68.1818	19.3148	19.6571	19.0912	20.057	19.7597	25.1846	25.9596	28.4781
6.8	19.1509	66.0721	65.4197	68.1112	19.4846	19.3652	19.5109	20.0201	19.597	25.5187	25.8595	28.7128
6.9	19.1509	66.0721	65.1972	68.1902	19.3148	19.6519	19.0912	20.0578	19.7597	25.1872	25.858	28.7185
7	19.0915	66.0722	65.4198	68.1112	19.4846	19.3652	19.5109	20.0207	19.4199	25.5183	25.9459	28.4796
7.1	19.0915	66.0721	65.1974	68.1818	19.3148	19.6519	19.0912	20.0108	19.742	25.1877	25.9486	28.4781
7.2	19.0915	66.0726	65.4198	68.1112	19.4846	19.6065	19.5109	20.0577	19.4194	25.5189	25.87	28.4781
7.3	19.0915	66.0721	65.1975	68.1818	19.3148	19.6519	19.0912	20.0107	19.7419	25.1879	25.868	28.5188
7.4	19.0915	66.0721	65.2198	68.1112	19.3148	19.6065	19.5109	20.0572	19.4195	25.5184	25.868	28.4781
7.5	19.0915	66.0722	65.1979	68.1818	19.4846	19.6065	19.0912	20.0301	19.7419	25.1853	25.898	28.4781
7.6	19.0915	66.0721	65.3197	68.4019	19.3148	19.6519	19.5109	20.057	19.4189	25.5189	25.899	28.7875
7.7	19.0916	66.0721	65.1976	68.1818	19.4846	19.3652	19.0912	20.0407	19.7419	25.189	25.9495	28.4781
7.8	19.0916	66.0715	65.3197	68.4018	19.3148	19.6519	19.5109	20.0207	19.4188	25.7122	25.95	28.4781
7.9	19.0909	66.0781	65.1979	68.1902	19.483	19.6065	19.0912	20.0573	19.7418	25.1821	25.9989	28.7878
8	19.0909	66.0721	65.3198	68.1112	19.3195	19.6519	19.5109	20.0207	19.4184	25.519	25.9589	28.6546
8.1	19.0909	66.0721	65.1975	68.1818	19.4846	19.6065	19.0912	20.0574	19.5418	25.1862	25.9494	28.6718
8.2	19.0909	66.0721	65.3198	68.1112	19.3148	19.4665	19.4009	20.0201	19.4178	25.199	25.9487	28.6718
8.3	19.0909	66.0721	65.1953	68.1818	19.4829	19.6519	19.0912	20.0511	19.4176	25.1888	25.8798	28.6549
8.4	19.0909	66.0721	65.3197	68.1112	19.2949	19.4665	19.4009	20.0101	19.6417	25.1983	25.9487	28.4781
8.5	19.0909	66.0721	65.1975	68.19	19.4829	19.6519	19.4009	20.0571	19.4171	25.1924	25.8999	28.6718
8.6	19.0909	66.0721	65.3197	68.1112	19.2948	19.3652	19.0912	20.0107	19.5417	25.1259	25.9495	28.5485
8.7	19.0909	66.0721	65.1974	68.1818	19.483	19.3652	19.5109	20.0572	19.4417	25.1833	25.9484	28.6548
8.8	19.0909	66.0721	65.3198	68.1112	19.2948	19.6519	19.0912	20.0401	19.417	25.1995	25.9488	28.5148
8.9	19.0909	66.6671	65.1975	68.1818	19.4832	19.3657	19.5109	20.0511	19.6417	25.1819	25.8698	28.7872
9	19.0909	66.6671	65.3197	68.1112	19.3195	19.6519	19.0912	20.0101	19.4164	25.199	25.868	28.5941
9.1	19.0909	66.0721	65.1977	68.1818	19.4829	19.3652	19.5109	20.0511	19.6416	25.1886	25.8967	28.4781
9.2	19.0909	66.0721	65.3197	68.1112	19.3195	19.6519	19.0912	20.0101	19.4161	25.1988	25.2567	28.5945
9.3	19.0909	66.0721	65.1976	68.1818	19.4829	19.3652	19.5109	20.051	19.6416	25.1901	25.9457	28.7876
9.4	19.0909	66.0715	65.3197	68.1112	19.3195	19.6519	19.0912	20.0101	19.4157	25.1992	25.9494	28.7878
9.5	19.0909	66.0721	65.1974	68.1818	19.4832	19.6065	19.5109	20.0301	19.6415	25.1894	25.798	28.7878
9.6	19.1541	66.0715	65.4198	68.4019	19.3195	19.715	19.0911	20.0511	19.4155	25.216	25.95	28.7178
9.7	19.0941	66.0721	65.1953	68.1818	19.4613	19.4665	19.5109	20.0401	19.7415	25.1912	25.9498	28.7188
9.8	19.0941	66.0721	65.2198	68.4019	19.3195	19.6519	19.5109	20.0401	19.4148	25.5192	25.9479	28.6575
9.9	19.0941	66.0721	65.1975	68.1818	19.4631	19.4672	19.5109	20.051	19.5415	25.1854	25.9492	28.6554
10	19.0941	66.0721	65.3198	68.1818	19.3145	19.715	19.0909	20.0201	19.4145	25.4188	25.8678	28.6589
10.1	19.0941	66.0721	65.1979	68.1818	19.4671	19.5109	20.051	19.6414	25.5185	25.9679	28.6554	28.6555
10.2	19.0941	66.0721	65.3197	68.1818	19.7145	19.0905	20.0201	20.0538	19.6323	25.868	28.6576	28.8559
mean 2	19.1117	66.094	65.285	68.1697	19.3982	19.5342	19.3209	20.0538	19.6323	25.3069	25.9252	28.5942

## Sheet: No.3
	normal Na cells	rRC-HL(universal probe)	CVS-24(universal probe)	GX074(universal probe)	CSFV	PRRSV-5	PRRSV-96	PCV	VSVG	rRC-HL	CVS-24	GX074
time (s)	Nor*	a	b	c	d	e	f	g	h	i	j	k
0.1	20.2524	66.151	66.7078	66.1198	19.9441	19.8771	19.9919	21.9199	19.1201	24.3759	25.0342	27.0497
0.2	20.5276	66.566	66.9078	66.1233	19.5949	19.9775	19.9191	21.9917	19.304	24.3714	25.0501	27.0427
0.3	20.235	66.515	66.4907	66.3139	19.9445	19.8751	19.5919	21.9917	19.1503	24.06	25.0225	27.008
0.4	20.7571	66.416	66.9074	66.1523	19.5944	19.5879	19.9191	21.9199	19.3032	24.066	25.221	27.04
0.5	20.7576	66.462	66.7075	66.2161	19.947	19.8775	19.9919	21.9919	19.1503	24.406	25.011	27.0428
0.6	20.5258	66.518	66.9079	66.1627	19.892	19.5876	19.3919	21.9199	19.1103	24.3703	25.0921	27.001
0.7	20.2776	66.274	66.5957	66.3166	19.9668	19.1979	19.9199	21.9919	19.1506	24.0638	25.0102	27.0407
0.8	20.33	66.33	66.9874	66.1713	19.897	19.6921	19.992	21.9991	19.309	24.3763	25.0521	27.0008
0.9	20.2586	66.186	66.7897	66.2171	19.9714	19.922	19.8702	21.9919	19.1511	24.0934	25.118	27.0978
1	20.3757	66.342	66.9784	66.1736	19.5974	19.8922	19.5871	21.9992	19.3128	24.3762	25.0112	27.042
1.1	20.208	66.198	66.7757	66.2178	19.9755	19.922	19.8709	21.9919	19.0914	24.1096	25.5946	27.098
1.2	20.2576	66.614	66.9474	66.1736	19.5977	19.3976	19.387	21.9199	19.1115	24.4587	25.2101	27.278
1.3	20.3203	66.191	66.7488	66.2179	19.9774	19.1192	19.8706	21.9919	19.3159	24.5861	25.061	27.0979
1.4	20.2065	66.1966	66.9457	66.1822	19.4979	19.9787	19.2871	21.9199	19.1511	24.3713	25.01	27.0973
1.5	20.7244	66.122	66.4478	66.218	19.9794	19.9766	19.8707	21.1304	19.3166	24.1331	25.1022	27.0008
1.6	20.6745	66.178	66.9588	66.1875	19.599	19.5977	19.3871	21.1121	19.1117	24.3714	25.1008	27.0782
1.7	20.2538	66.134	66.7587	66.2186	19.9897	19.977	19.8791	21.1307	19.3175	24.1379	25.122	27.0972
1.8	20.2525	66.1912	66.957	66.1866	19.5982	19.6977	19.8671	21.1121	19.1117	24.3715	25.106	27.0979
1.9	20.2758	66.6127	66.7498	66.2188	19.5982	19.977	19.8791	21.1309	19.3175	24.1434	25.01	27.2728
2	20.2524	66.1455	66.9667	66.1825	19.9858	19.7589	19.8679	21.1121	19.1518	24.3715	25.222	27.097
2.1	20.5276	66.5357	66.7574	66.2183	19.5986	19.7891	19.8791	21.1309	19.3175	24.137	25.051	27.0615
2.2	20.235	66.3452	66.9596	66.1875	19.9858	19.7589	19.8167	21.1121	19.1118	24.3714	25.2125	27.0082
2.3	20.7571	66.3342	66.7599	66.219	19.5986	19.7892	19.854	21.1317	19.3172	24.3714	25.21	27.0028
2.4	20.7576	66.3346	66.9568	66.1852	19.9859	19.719	19.8167	21.1121	19.1117	24.1374	25.2102	27.0281
2.5	20.2526	66.6118	66.7596	66.2193	19.5984	19.7893	19.854	21.1317	19.3174	24.3714	25.2094	27.041
2.6	20.2578	66.6174	66.9599	66.1865	19.9889	19.759	19.8167	21.1121	19.1117	24.1379	25.0952	27.0461
2.7	20.2643	66.263	66.7667	66.1919	19.5989	19.7899	19.8541	21.1319	19.3171	24.3714	25.092	27.2281
2.8	20.2686	66.2686	66.9577	66.2195	19.9848	19.7589	19.8167	21.1121	19.1517	24.1634	25.098	27.2282
2.9	20.2776	66.2742	66.648	66.1922	19.4575	19.7896	19.8541	21.1323	19.3171	24.3716	25.0921	27.047
3	20.2798	66.2798	66.967	66.2193	19.9847	19.7589	19.8167	21.1121	19.1517	24.1641	25.0907	27.2798
3.1	20.2858	66.2854	66.8658	66.1923	19.8985	19.7895	19.8541	21.1324	19.317	24.3717	25.2801	27.2807
3.2	20.2025	66.3319	66.9647	66.2197	19.9845	19.879	19.8167	21.1121	19.1512	24.124	25.1491	27.0979
3.3	20.2065	66.1966	66.7654	66.1891	19.8985	19.7897	19.8541	21.1323	19.3119	24.3717	25.2121	27.0979
3.4	20.2024	66.2122	66.9667	66.2196	19.9845	19.879	19.8167	21.1121	19.1517	24.1684	25.0924	27.0401
3.5	20.2568	66.1518	66.4677	66.1902	19.8985	19.7897	19.8541	21.1324	19.317	24.3762	25.1008	27.0973
3.6	20.2576	66.1477	66.9799	66.2195	19.9847	19.879	19.8167	21.1121	19.1517	24.6259	25.1458	27.0971
3.7	20.2528	66.1276	66.8795	66.2197	19.8985	19.7897	19.8541	21.1327	19.3109	24.3762	25.1281	27.7097
3.8	20.2508	66.1175	66.9679	66.1951	19.9849	19.879	19.8167	21.1121	19.1516	24.6237	25.1002	27.0282
3.9	20.0874	66.1873	66.7709	66.2197	19.8985	19.7897	19.8542	21.1322	19.3157	24.6234	25.1802	27.0083
4	20.0672	66.1512	66.968	66.1916	19.9851	19.719	19.8167	21.1121	19.3158	24.4624	25.0121	27.0073
4.1	20.0758	66.1471	66.779	66.3196	19.8985	19.7897	19.8542	21.1329	19.0916	24.3762	25.8032	27.001
4.2	20.027	66.127	66.97	66.1939	19.9848	19.719	19.8167	21.1121	19.3152	24.6238	25.02	27.0003
4.3	20.2523	66.151	66.4779	66.22	19.5986	19.7898	19.8542	21.133	19.0915	24.376	25.122	27.0097
4.4	20.2276	66.2337	66.9686	66.1952	19.9846	19.719	19.8167	21.1121	19.3148	24.6268	25.091	27.0009
4.5	20.2351	66.5332	66.4676	66.2194	19.5985	19.7897	19.8542	21.133	19.0915	24.3763	25.225	27.0008
4.6	20.2062	66.2342	66.978	66.1978	19.9855	19.759	19.8167	21.1121	19.3111	24.6278	25.2	27.0428
4.7	20.2621	66.2446	66.777	66.2199	19.5985	19.7898	19.8542	21.1321	19.1214	24.3759	25.092	27.2281
4.8	20.2258	66.2442	66.4799	66.1975	19.985	19.719	19.8167	21.1121	19.3137	24.5904	25.218	27.0498
4.9	20.2776	66.5527	66.9768	66.2005	19.5985	19.7897	19.8542	21.1323	19.1514	24.6627	25.0921	27.277
5	20.2326	66.3251	66.4795	66.2197	19.9845	19.759	19.8167	21.1121	19.3134	24.5959	25.22	27.008
5.1	20.2863	66.2339	66.9709	66.1983	19.5985	19.7897	19.8542	21.1326	19.1213	24.6596	25.28	27.2828
5.2	20.2757	66.6446	66.4785	66.2197	19.9855	19.759	19.8167	21.0712	19.3132	24.6298	25.012	27.2708
5.3	20.298	66.2981	66.9774	66.1956	19.5985	19.7892	19.8542	21.1323	19.1213	24.6593	25.068	27.2981
5.4	20.2558	66.1544	66.8977	66.2194	19.9858	19.759	19.8167	21.9199	19.3129	24.6276	25.1011	27.0973
5.5	20.7572	66.4144	66.9798	66.2003	19.5984	19.7896	19.8542	21.1317	19.1212	24.6591	25.211	27.0097
5.6	20.2566	66.1557	66.4978	66.2198	19.9844	19.759	19.8167	21.1121	19.3123	24.5937	25.1	27.0973
5.7	20.2803	66.2816	66.9754	66.1991	19.5985	19.7897	19.8542	21.0712	19.1212	24.1686	25.2818	27.2728
5.8	20.2859	66.2859	66.4975	66.2197	19.9849	19.759	19.8167	21.1121	19.3119	24.5937	25.2091	27.0491
5.9	20.2926	66.2916	66.9778	66.1993	19.5985	19.7892	19.8167	21.0712	19.1212	24.6594	25.068	27.0827
6	20.2972	66.2976	66.7979	66.2201	19.9851	19.759	19.8542	21.7132	19.1211	24.5936	25.0602	27.2914
6.1	20.3029	66.593	66.977	66.1979	19.5985	19.7897	19.8167	21.1322	19.3113	24.6593	25.0921	27.0486
6.2	20.3086	66.5986	66.798	66.2196	19.9848	19.759	19.8167	21.7132	19.8311	24.5934	25.259	27.0497
6.3	20.3258	66.3143	66.4976	66.196	19.5986	19.7896	19.8542	21.1316	19.311	24.6596	25.2102	27.0497
6.4	20.3209	66.3199	66.7975	66.2201	19.9849	19.759	19.3854	21.7132	19.0911	24.5949	25.21	27.0498
6.5	20.3256	66.3616	66.9759	66.1969	19.5985	19.7899	19.8542	21.1319	19.3111	24.4594	25.2589	27.2281
6.6	20.3325	66.3313	66.4978	66.22	19.9845	19.759	19.8167	21.7132	19.1211	24.5943	25.2091	27.0081
6.7	20.337	66.3372	66.9784	66.1978	19.5985	19.7895	19.8542	21.1319	19.1211	24.5937	25.095	27.0081
6.8	20.3757	66.3426	66.4975	66.2197	19.9844	19.759	19.8167	21.7132	19.3104	24.376	25.2582	27.0428
6.9	20.3758	66.3483	66.9798	66.2022	19.5984	19.7899	19.8542	21.1319	19.121	24.5976	25.0951	27.0471
7	20.2354	66.5154	66.4978	66.2194	19.9848	19.759	19.8167	21.7131	19.3099	24.376	25.2091	27.0083
7.1	20.236	66.516	66.9776	66.1962	19.5984	19.7898	19.8542	21.1121	19.121	24.5977	25.222	27.0087
7.2	20.2365	66.5165	66.4977	66.2196	19.9848	19.719	19.8167	21.1317	19.3094	24.376	25.2	27.0083
7.3	20.2371	66.5172	66.9789	66.1973	19.5989	19.7894	19.8542	21.1121	19.1209	24.5979	25.2	27.0493
7.4	20.2328	66.5128	66.8978	66.2198	19.5989	19.7189	19.8167	21.1312	19.3093	24.3759	25.092	27.0083
7.5	20.2382	66.5185	66.9798	66.1977	19.9844	19.719	19.8542	21.0412	19.1209	24.5937	25.0909	27.0088
7.6	20.2388	66.5188	66.7978	66.3201	19.5984	19.7893	19.8167	21.131	19.3089	24.376	25.0922	27.2978
7.7	20.2394	66.5194	66.9764	66.1925	19.984	19.7589	19.8542	21.0711	19.1209	24.599	25.2802	27.0083
7.8	20.2399	66.5199	66.7975	66.3196	19.5984	19.7894	19.8167	21.7131	19.3088	24.7169	25.2218	27.0089
7.9	20.2757	66.6615	66.9798	66.2022	19.9888	19.7189	19.8542	21.1313	19.1209	24.5959	25.0989	27.2891
8	20.2757	66.6612	66.7976	66.22	19.4574	19.7894	19.8167	21.7131	19.3084	24.3761	25.0919	27.2281
8.1	20.2757	66.6616	66.9784	66.1985	19.984	19.7189	19.8542	21.1314	19.1508	24.5966	25.2224	27.271
8.2	20.2757	66.6622	66.7976	66.2196	19.5988	19.8789	19.3854	21.7131	19.3078	24.661	25.018	27.2701
8.3	20.2757	66.6628	66.9805	66.1986	19.9885	19.7893	19.8542	21.1309	19.3076	24.5988	25.0902	27.2282
8.4	20.2757	66.6633	66.7978	66.2198	19.8984	19.8789	19.3854	21.1121	19.0901	24.6594	25.091	27.008
8.5	20.2757	66.6639	66.9758	66.2002	19.9888	19.7893	19.3854	21.1311	19.3071	24.6159	25.091	27.271
8.6	20.2758	66.6645	66.7978	66.2199	19.8989	19.7589	19.8542	21.1121	19.1507	24.661	25.0128	27.2818
8.7	20.2757	66.4511	66.9749	66.198	19.9887	19.759	19.8167	21.1312	19.1102	24.5933	25.2809	27.041
8.8	20.2758	66.4516	66.7979	66.2202	19.8988	19.7892	19.8542	21.0711	19.307	24.6615	25.0121	27.0401
8.9	20.2758	66.6662	66.9785	66.1952	19.9859	19.759	19.8167	21.1306	19.0907	24.5961	25.0992	27.2901
9	20.2758	66.6651	66.7975	66.2198	19.4578	19.7892	19.8542	21.1121	19.3064	24.66	25.092	27.2724
9.1	20.2758	66.6516	66.9775	66.1956	19.9885	19.7589	19.8167	21.1309	19.0901	24.5986	25.06	27.0083
9.2	20.2758	66.6519	66.7978	66.2199	19.4579	19.7891	19.8542	21.1121	19.3061	24.6598	25.2234	27.27
9.3	20.2758	66.6684	66.9758	66.1921	19.988	19.7589	19.8167	21.1303	19.0906	24.6101	25.0702	27.2772
9.4	20.2758	66.6721	66.7978	66.2199	19.4579	19.789	19.8542	21.1121	19.3057	24.6616	25.022	27.2794
9.5	20.2758	66.6726	66.974	66.1975	19.9858	19.7189	19.8167	21.041	19.0906	24.5994	25.0221	27.279
9.6	20.3502	66.3511	66.4978	66.3201	19.4578	19.9769	19.8541	21.1309	19.3015	24.686	25.0915	27.0497
9.7	20.2507	66.6117	66.9896	66.1952	19.9759	19.8789	19.8167	21.0711	19.1205	24.6159	25.0301	27.0499
9.8	20.2525	66.6113	66.8976	66.32	19.1966	19.789	19.8167	21.071	19.3048	24.3762	25.2094	27.047
9.9	20.2526	66.6118	66.9748	66.1971	19.965	19.9787	19.8167	21.1301	19.1505	24.5937	25.289	27.0428
10	20.2528	66.6166	66.7979	66.1982	19.596	19.977	19.8708	21.713	19.3011	24.4598	25.2591	27.041
10.1	20.253	66.613	66.9795	66.1935	19.9577	19.9787	19.867	21.1303	19.0904	24.3759	25.101	27.0428
10.2	20.2536	66.6135	66.7975	66.1935	19.9518	19.9768	19.8709	21.713	19.2192	24.462	25.0911	27.0403
mean 3	20.3007	66.4024	66.8259	66.2103	19.8084	19.7818	19.8055	21.3057	19.2192	24.462	25.1408	27.1102

## Sheet: No.4
	normal Na cells	rRC-HL(universal probe)	CVS-24(universal probe)	GX074(universal probe)	CSFV	PRRSV-5	PRRSV-96	PCV	VSVG	rRC-HL	CVS-24	GX074
time (s)	Nor*	a	b	c	d	e	f	g	h	i	j	k
0.1	19.7197	66.3573	67.251	67.1011	20.0394	18.1357	19.0784	22.0012	19.7841	23.603	25.0112	26.8787
0.2	19.5976	66.3466	67.1025	67.1019	20.2104	18.0713	19.0803	22.1001	19.8408	23.6027	25.0011	26.8887
0.3	19.5971	66.3273	67.511	67.291	20.0394	18.1307	19.108	22.1001	19.8984	23.0292	25.0101	26.4887
0.4	19.597	66.4043	67.1042	67.1012	20.2104	18.0731	19.0803	22.0018	19.8408	23.0629	25.0116	26.7805
0.5	19.5975	66.1832	67.251	67.111	20.0397	18.1337	19.0784	22.1018	19.8984	23.8903	25.0912	26.7881
0.6	19.5977	66.3436	67.1025	67.1014	20.391	18.0736	19.0483	22.0018	19.7684	23.919	25.2001	26.4589
0.7	19.597	66.2177	67.519	67.291	20.0664	18.1071	19.0803	22.101	19.8984	23.0832	25.5601	26.7879
0.8	19.5996	66.3571	67.1192	67.1071	20.3911	18.615	19.0784	22.0102	19.8409	23.833	25.012	26.4489
0.9	19.72	66.3574	67.2512	67.1111	20.0712	18.1507	19.0183	22.1001	19.8984	23.0926	25.1116	26.8869
1	19.5996	66.3572	67.1251	67.1073	20.2107	18.0716	19.1018	22.0102	19.8411	23.6098	25.092	26.782
1.1	19.196	66.3574	67.2512	67.1111	20.0743	18.1596	19.0183	22.1001	19.6841	23.9092	25.591	26.8867
1.2	19.5971	66.2318	67.1513	67.1073	20.2108	18.3162	19.0483	22.0001	19.7684	23.6098	25.1109	26.8887
1.3	19.1991	66.3574	67.2515	67.1111	20.0774	18.1182	19.0183	22.1001	19.8412	23.71	25.291	26.8867
1.4	19.1956	66.3574	67.1515	67.1024	20.3907	18.0716	19.183	22.0001	19.8984	23.9199	25.016	26.8868
1.5	19.5597	66.022	67.5151	67.111	20.0794	18.1658	19.0183	22.1051	19.8412	23.9264	25.1101	26.0489
1.6	19.576	66.0628	67.1902	67.1025	20.21	18.0768	19.0483	22.0101	19.7684	23.9199	25.1101	26.0688
1.7	19.66	66.3573	67.2515	67.111	20.0011	18.1688	19.0183	22.1051	19.8412	23.9265	25.101	26.8868
1.8	19.6019	66.3574	67.1903	67.1024	20.21	18.6169	19.0302	22.01	19.7684	23.92	25.129	26.8867
1.9	19.5971	66.3573	67.2515	67.111	20.21	18.1698	19.0183	22.105	19.8412	23.9893	25.016	26.8861
2	19.6597	66.3573	67.1905	67.1024	20.0012	18.3091	19.0302	22.01	19.8984	23.92	25.012	26.8865
2.1	19.5976	66.3466	67.2515	67.111	20.21	18.0912	19.0183	22.1051	19.8412	23.9919	25.0009	26.5874
2.2	19.5971	66.3273	67.191	67.1025	20.0012	18.3092	19.0302	22.01	19.7684	23.92	25.1015	26.4887
2.3	19.597	66.4043	67.2516	67.1111	20.21	18.0921	19.0183	22.105	19.8412	23.92	25.116	26.4081
2.4	19.5975	66.1832	67.1906	67.1024	20.0012	18.5094	19.0302	22.01	19.7684	23.9919	25.1612	26.4808
2.5	19.5971	66.2344	67.2516	67.1111	20.21	18.0933	19.0183	22.105	19.8412	23.92	25.2091	26.8889
2.6	19.5971	66.2342	67.191	67.1024	20.0014	18.3091	19.0302	22.01	19.7684	23.992	25.2092	26.8864
2.7	19.5971	66.1124	67.2515	67.1091	20.21	18.0907	19.0183	22.105	19.8412	23.92	25.011	26.8708
2.8	19.5971	66.1128	67.1904	67.1111	20.0014	18.3091	19.0302	22.01	19.8984	23.9627	25.0116	26.8709
2.9	19.597	66.2177	67.5451	67.1092	20.121	18.0951	19.0183	22.105	19.8412	23.92	25.2009	26.7868
3	19.597	66.263	67.1543	67.1111	20.0014	18.3095	19.0302	22.01	19.8984	23.969	25.2509	26.8488
3.1	19.5971	66.2832	67.1955	67.1092	20.391	18.0952	19.0183	22.105	19.8412	23.92	25.0111	26.8786
3.2	19.1972	66.3574	67.1545	67.1111	20.0014	18.071	19.0302	22.01	19.8984	23.923	25.0191	26.8867
3.3	19.1956	66.3574	67.2515	67.1025	20.391	18.0957	19.0183	22.105	19.8412	23.92	25.115	26.8867
3.4	19.597	66.2022	67.1545	67.1111	20.0014	18.071	19.0302	22.01	19.8984	23.9665	25.0101	26.8849
3.5	19.716	66.3573	67.5154	67.109	20.391	18.0961	19.0183	22.105	19.8412	23.92	25.1601	26.8868
3.6	19.7197	66.3573	67.1411	67.1911	20.0014	18.071	19.0302	22.01	19.8984	23.9796	25.112	26.8866
3.7	19.7197	66.3573	67.1941	67.1111	20.391	18.0966	19.0183	22.105	19.8412	23.92	25.1011	26.6886
3.8	19.1076	66.3573	67.1544	67.1091	20.0013	18.071	19.0302	22.01	19.8984	23.9792	25.1111	26.5809
3.9	19.46	66.0818	67.2514	67.1111	20.391	18.0967	19.0183	22.105	19.8412	23.9727	25.1102	26.5088
4	19.456	66.0436	67.1548	67.1091	20.0014	18.5097	19.0302	22.01	19.8412	23.8998	25.0056	26.5084
4.1	19.4597	66.0418	67.2514	67.2911	20.391	18.0968	19.0183	22.105	19.6841	23.92	25.1011	26.4089
4.2	19.4597	66.0262	67.141	67.1093	20.0014	18.5097	19.0302	22.01	19.8412	23.9727	25.12	26.5609
4.3	19.7197	66.3573	67.5141	67.1111	20.21	18.0971	19.0183	22.105	19.6841	23.92	25.101	26.4886
4.4	19.5971	66.266	67.1548	67.1091	20.0014	18.5097	19.0302	22.01	19.8412	23.9766	25.011	26.5489
4.5	19.5971	66.3273	67.5154	67.1111	20.21	18.0971	19.0183	22.105	19.6841	23.92	25.015	26.4489
4.6	19.597	66.2043	67.1418	67.1097	20.0014	18.3097	19.0302	22.01	19.8412	23.9776	25.016	26.8881
4.7	19.5971	66.1122	67.2514	67.1111	20.21	18.0977	19.0183	22.105	19.7841	23.92	25.012	26.8708
4.8	19.597	66.3274	67.5141	67.1097	20.0014	18.5097	19.0302	22.01	19.8412	23.9641	25.011	26.8787
4.9	19.597	66.2177	67.1415	67.19	20.21	18.0972	19.0183	22.105	19.8984	23.8377	25.201	26.2659
5	19.5976	66.327	67.5141	67.1111	20.0014	18.3097	19.0302	22.01	19.8412	23.9642	25.01	26.4886
5.1	19.5971	66.2843	67.141	67.1092	20.21	18.0972	19.0183	22.105	19.7841	23.8364	25.016	26.8828
5.2	19.5971	66.197	67.5141	67.1111	20.0014	18.3097	19.0302	22.0105	19.8412	23.9796	25.012	26.8867
5.3	19.597	66.298	67.1412	67.1091	20.21	18.0918	19.0183	22.105	19.7841	23.8364	25.291	26.8879
5.4	19.7198	66.3573	67.1914	67.1111	20.0014	18.3097	19.0302	22.001	19.8411	23.9776	25.109	26.8865
5.5	19.597	66.4357	67.1411	67.19	20.21	18.0961	19.0183	22.105	19.7841	23.8365	25.1111	26.4886
5.6	19.716	66.3573	67.5114	67.1111	20.0014	18.3097	19.0302	22.01	19.8411	23.9643	25.166	26.8868
5.7	19.5971	66.2806	67.1417	67.1099	20.21	18.0965	19.0183	22.0105	19.7841	23.9664	25.0111	26.8861
5.8	19.5971	66.2835	67.5114	67.1111	20.0013	18.3096	19.0302	22.01	19.8411	23.9649	25.2015	26.8868
5.9	19.597	66.2936	67.1414	67.1099	20.21	18.0918	19.0302	22.0105	19.7841	23.8365	25.2917	26.5826
6	19.597	66.2962	67.2511	67.1119	20.0014	18.3096	19.0183	22.0105	19.7841	23.9643	25.2902	26.8879
6.1	19.5995	66.4103	67.1414	67.1098	20.21	18.0957	19.0302	22.105	19.8411	23.8364	25.2001	26.8829
6.2	19.5995	66.4108	67.2511	67.1111	20.0014	18.3096	19.0302	22.0105	19.8484	23.9643	25.259	26.8786
6.3	19.5997	66.3571	67.5114	67.1091	20.21	18.0951	19.0183	22.105	19.8411	23.8365	25.0162	26.8787
6.4	19.5992	66.3571	67.2511	67.1119	20.0013	18.3096	19.0483	22.0105	19.6841	23.9649	25.0116	26.8787
6.5	19.5996	66.4123	67.1415	67.1091	20.21	18.0908	19.0183	22.105	19.8411	23.8996	25.2029	26.8708
6.6	19.5996	66.3571	67.5114	67.1111	20.0014	18.3096	19.0302	22.0105	19.7841	23.9649	25.0101	26.4887
6.7	19.5996	66.3571	67.1412	67.1097	20.21	18.0907	19.0183	22.105	19.7841	23.9649	25.2011	26.4887
6.8	19.5996	66.3571	67.5114	67.1111	20.0014	18.3091	19.0302	22.0105	19.8411	23.92	25.2002	26.7888
6.9	19.5996	66.3578	67.1412	67.1902	20.21	18.0908	19.0183	22.105	19.7841	23.9647	25.2501	26.7869
7	19.5975	66.3273	67.5114	67.1111	20.0014	18.3091	19.0302	22.0105	19.841	23.92	25.0101	26.4887
7.1	19.597	66.3273	67.1412	67.1091	20.21	18.0907	19.0183	22.01	19.7841	23.9648	25.0101	26.4887
7.2	19.5971	66.3274	67.5114	67.1111	20.0014	18.5091	19.0302	22.105	19.8408	23.92	25.2	26.4887
7.3	19.597	66.3276	67.1418	67.1097	20.21	18.0938	19.0183	22.01	19.7841	23.9648	25.0101	26.8868
7.4	19.597	66.3272	67.1914	67.1111	20.21	18.5094	19.0302	22.105	19.841	23.92	25.012	26.4887
7.5	19.5971	66.3278	67.142	67.1098	20.0014	18.5091	19.0183	22.0105	19.7841	23.9649	25.0109	26.4887
7.6	19.597	66.3279	67.2511	67.2919	20.21	18.0933	19.0302	22.105	19.8408	23.92	25.0102	26.8879
7.7	19.597	66.3279	67.1415	67.1091	20.0014	18.3093	19.0183	22.0105	19.7841	23.9649	25.0101	26.4887
7.8	19.5971	66.328	67.2511	67.2911	20.21	18.0931	19.0302	22.0105	19.8408	23.7966	25.0111	26.4887
7.9	19.5971	66.2475	67.1419	67.1902	20.0014	18.5093	19.0183	22.105	19.7841	23.9643	25.1919	26.8827
8	19.597	66.3571	67.2511	67.1119	20.121	18.0931	19.0302	22.0105	19.8408	23.92	25.2019	26.8709
8.1	19.5971	66.3571	67.1419	67.1092	20.0014	18.5093	19.0183	22.105	19.8984	23.9646	25.0161	26.8879
8.2	19.5975	66.1972	67.2511	67.1111	20.21	18.0709	19.0483	22.0105	19.8408	23.8391	25.011	26.8879
8.3	19.5975	66.1972	67.1804	67.1092	20.0014	18.0921	19.0183	22.105	19.8408	23.9646	25.2012	26.8709
8.4	19.5975	66.3571	67.2511	67.1111	20.391	18.0709	19.0483	22.0101	19.6841	23.8364	25.0116	26.4887
8.5	19.5974	66.3572	67.1415	67.19	20.0014	18.0921	19.0483	22.105	19.8408	23.9992	25.0115	26.8879
8.6	19.5975	66.3572	67.2511	67.1111	20.391	18.3092	19.0183	22.01	19.8984	23.839	25.0102	26.8089
8.7	19.5975	66.1124	67.1415	67.1092	20.0014	18.3092	19.0302	22.105	19.7684	23.9643	25.012	26.8889
8.8	19.5975	66.1122	67.2511	67.1119	20.391	18.0921	19.0183	22.0105	19.8407	23.8399	25.0101	26.8849
8.9	19.5975	66.3573	67.1419	67.1091	20.0012	18.3091	19.0302	22.1051	19.6841	23.9648	25.0192	26.8879
9	19.5974	66.3573	67.2511	67.1111	20.121	18.0919	19.0183	22.01	19.8407	23.8365	25.0101	26.8861
9.1	19.5974	66.1773	67.1414	67.1091	20.0014	18.3091	19.0302	22.105	19.6841	23.9646	25.2901	26.4886
9.2	19.5974	66.1773	67.2511	67.1111	20.121	18.0909	19.0183	22.0101	19.8406	23.8365	25.0101	26.8075
9.3	19.5976	66.6685	67.1416	67.1091	20.0014	18.3091	19.0302	22.1051	19.6841	23.9909	25.0116	26.8489
9.4	19.597	66.6696	67.2511	67.1111	20.121	18.0902	19.0183	22.01	19.8409	23.8393	25.0162	26.8488
9.5	19.5971	66.6693	67.1415	67.1097	20.0012	18.509	19.0302	22.0105	19.6841	23.965	25.005	26.8488
9.6	19.5996	66.4134	67.5114	67.2919	20.121	18.1695	19.0183	22.105	19.8409	23.6646	25.0115	26.8787
9.7	19.597	66.2341	67.1815	67.1091	20.0722	18.0709	19.0302	22.0105	19.7841	23.9992	25.0101	26.7868
9.8	19.5974	66.2344	67.1914	67.2919	20.1211	18.0901	19.0302	22.0105	19.8408	23.92	25.0101	26.8888
9.9	19.5971	66.2344	67.1415	67.1097	20.0621	18.0717	19.0302	22.1051	19.8984	23.9649	25.0191	26.8881
10	19.5974	66.2343	67.2511	67.1092	20.2104	18.1696	19.0183	22.0105	19.8408	23.8997	25.2091	26.8857
10.1	19.5971	66.2343	67.1419	67.1093	20.0438	18.0716	19.0302	22.1051	19.6841	23.92	25.1011	26.8881
10.2	19.5971	66.2318	67.2511	67.1093	20.0444	18.1608	19.0183	22.0105	19.8178	23.8759	25.2091	26.8808
mean 4	19.5778	66.2983	67.2458	67.1264	20.1277	18.2035	19.032	22.0531	19.8178	23.8759	25.0976	26.7386

## Sheet: No.5
	normal Na cells	rRC-HL(universal probe)	CVS-24(universal probe)	GX074(universal probe)	CSFV	PRRSV-5	PRRSV-96	PCV	VSVG	rRC-HL	CVS-24	GX074
time (s)	Nor*	a	b	c	d	e	f	g	h	i	j	k
0.1	18.1291	66.104	66.7908	66.798	20.0469	19.8737	18.5428	20.202	19.1894	24.2109	26.1103	27
0.2	18.2129	66.1066	66.9908	66.7998	20.2469	19.5087	18.4818	20.9102	19.294	24.2109	26.101	26.894
0.3	18.2913	66.041	66.4991	66.898	20.0469	19.8737	18.5482	20.491	19.1532	24.0135	26.1211	26.8735
0.4	18.211	66.103	66.9907	66.796	20.2469	19.6879	18.4818	20.9107	19.2932	24.0614	26.1211	26.88
0.5	18.2112	66.1302	66.7908	66.978	20.0469	19.8734	18.5428	20.2018	19.1532	24.3111	26.101	26.876
0.6	18.2111	66.1011	66.9908	66.7998	20.2902	19.6879	18.2648	20.911	19.4291	24.1102	26.1231	26.9879
0.7	18.2911	66.0401	66.5996	66.898	20.0663	19.8751	18.4818	20.5916	19.1532	24.0612	26.1121	26.88
0.8	18.2929	66.07	66.998	66.7978	20.2907	19.6877	18.5428	20.912	19.299	24.211	26.103	26.9873
0.9	18.1121	66.1103	66.798	66.978	20.0541	19.8769	18.4842	20.205	19.1536	24.0921	26.1112	26.9999
1	18.2921	66.052	66.998	66.7979	20.2469	19.5088	18.5484	20.912	19.1539	24.211	26.1011	26.872
1.1	18.1812	66.1121	66.798	66.978	20.0545	19.8769	18.4842	20.2046	19.6154	24.0909	26.1321	26.9996
1.2	18.2912	66.0111	66.9948	66.7979	20.2469	19.9177	18.2648	20.9142	19.4154	24.1591	26.011	26.3876
1.3	18.181	66.1121	66.7948	66.978	20.0545	19.8719	18.4842	20.2428	19.1539	24.7091	26.211	26.9996
1.4	18.1822	66.1104	66.9946	66.7998	20.4691	19.5088	18.1684	20.9143	19.1536	24.1109	26.126	26.9996
1.5	18.0291	66.022	66.448	66.978	20.055	19.8767	18.4842	20.4428	19.154	24.0921	26.1003	26.9873
1.6	18.0112	66.0301	66.9958	66.7998	20.2469	19.6879	18.2648	20.9152	19.4154	24.1109	26.1001	26.988
1.7	18.1292	66.105	66.7958	66.978	20.0691	19.877	18.4842	20.2584	19.1539	24.0922	26.103	26.9999
1.8	18.2918	66.112	66.9958	66.7998	20.2469	19.6877	18.5428	20.9152	19.4154	24.1109	26.121	26.9996
1.9	18.2912	66.07	66.7948	66.978	20.2469	19.877	18.4842	20.2492	19.1539	24.0934	26.1216	26.88
2	18.1291	66.104	66.9967	66.7998	20.0693	19.9178	18.5428	20.912	19.1536	24.1109	26.032	26.9999
2.1	18.2129	66.1066	66.7958	66.978	20.2469	19.878	18.4842	20.2524	19.1539	24.094	26.1011	26.5876
2.2	18.2913	66.041	66.9958	66.7998	20.0693	19.9178	18.5428	20.916	19.4154	24.1109	26.2326	26.8735
2.3	18.211	66.103	66.7958	66.978	20.2469	19.8779	18.4842	20.2599	19.1539	24.1109	26.0106	26.996
2.4	18.2112	66.1302	66.9956	66.7998	20.0693	19.6879	18.5428	20.9157	19.4154	24.0911	26.0101	26.9599
2.5	18.2912	66.0111	66.7958	66.978	20.2469	19.8779	18.4842	20.2523	19.1539	24.1109	26.1231	26.9
2.6	18.2912	66.0113	66.9958	66.7998	20.0693	19.9178	18.5428	20.9159	19.4154	24.0912	26.121	26.8969
2.7	18.2912	66.0403	66.7967	66.7998	20.2469	19.8779	18.4842	20.2662	19.1539	24.1109	26.2601	26.8999
2.8	18.2912	66.0401	66.9958	66.978	20.0695	19.9178	18.5428	20.9152	19.1536	24.0962	26.1236	26.9
2.9	18.2911	66.0401	66.648	66.7998	20.1541	19.878	18.4842	20.642	19.1539	24.111	26.1201	26.8793
3	18.2912	66.0401	66.9968	66.978	20.0695	19.9178	18.5428	20.9162	19.1536	24.0963	26.1203	26.88
3.1	18.2911	66.2101	66.7996	66.7998	20.2907	19.878	18.4842	20.2658	19.1539	24.111	26.2101	26.8788
3.2	18.1815	66.1121	66.9965	66.978	20.0695	19.5088	18.5428	20.9162	19.1536	24.0924	26.1111	26.996
3.3	18.1822	66.1104	66.7965	66.7998	20.2907	19.878	18.4842	20.2654	19.154	24.111	26.0101	26.996
3.4	18.291	66.2022	66.9967	66.978	20.0695	19.5088	18.5428	20.9162	19.1536	24.0965	26.1203	26.8787
3.5	18.1211	66.1303	66.4678	66.7998	20.2907	19.878	18.4842	20.4202	19.1539	24.111	26.1033	26.9996
3.6	18.1211	66.113	66.998	66.9798	20.0695	19.5088	18.5428	20.9179	19.1536	24.0971	26.113	26.9996
3.7	18.1291	66.104	66.7998	66.978	20.2907	19.878	18.4842	20.8492	19.154	24.111	26.1123	26.8799
3.8	18.1012	66.103	66.9968	66.7998	20.0695	19.5088	18.5428	20.9121	19.1536	24.0974	26.1001	26.56
3.9	18.0121	66.0103	66.7971	66.978	20.2907	19.878	18.4842	20.8409	19.1539	24.0972	26.1112	26.5986
4	18.0213	66.0303	66.9965	66.7998	20.0695	19.6879	18.5428	20.9168	19.1539	24.312	26.0102	26.594
4.1	18.0211	66.013	66.798	66.898	20.2907	19.878	18.4842	20.8491	19.6154	24.111	26.111	27
4.2	18.0291	66.004	66.997	66.7998	20.0695	19.6879	18.5428	20.917	19.1539	24.0972	26.02	26.5536
4.3	18.1291	66.104	66.478	66.978	20.2469	19.878	18.4842	20.4797	19.6154	24.1109	26.103	27
4.4	18.2913	66.266	66.9965	66.7998	20.0695	19.6879	18.5428	20.9169	19.1539	24.0977	26.0301	26.5874
4.5	18.2913	66.041	66.4675	66.978	20.2469	19.878	18.4842	20.4618	19.6154	24.111	26.031	26.9873
4.6	18.291	66.203	66.9975	66.7998	20.0695	19.9178	18.5428	20.9178	19.1539	24.0978	26.126	26.876
4.7	18.2912	66.0402	66.7978	66.978	20.2469	19.878	18.4842	20.842	19.1219	24.1109	26.121	26.8999
4.8	18.2911	66.211	66.48	66.7998	20.0695	19.6879	18.5428	20.4792	19.1539	24.0951	26.211	27
4.9	18.2911	66.0401	66.9977	66.979	20.2469	19.878	18.4842	20.9176	19.1536	24.1598	26.1201	26.869
5	18.2913	66.04	66.48	66.978	20.0695	19.9178	18.5428	20.4792	19.1539	24.0951	26.03	26.873
5.1	18.2911	66.2103	66.9971	66.7998	20.2469	19.878	18.4842	20.9171	19.1219	24.1595	26.216	26.956
5.2	18.2912	66.021	66.478	66.978	20.0695	19.9178	18.5428	20.4725	19.1539	24.098	26.1212	26.877
5.3	18.2918	66.2121	66.9978	66.7998	20.2469	19.8779	18.4842	20.9172	19.1219	24.1595	26.211	26.9
5.4	18.1212	66.1101	66.8	66.978	20.0695	19.9178	18.5428	20.9717	19.1539	24.0978	26.1101	26.9996
5.5	18.2111	66.11	66.998	66.979	20.2469	19.878	18.4842	20.9179	19.1219	24.1595	26.0126	26.9999
5.6	18.122	66.1303	66.4998	66.978	20.0695	19.9178	18.5428	20.4917	19.1539	24.0951	26.166	26.9996
5.7	18.2911	66.21	66.9975	66.7998	20.2469	19.878	18.4842	20.9175	19.1219	24.0965	26.2111	26.88
5.8	18.2911	66.2101	66.4998	66.978	20.0695	19.9178	18.5428	20.4917	19.1539	24.0951	26.1211	26.876
5.9	18.2918	66.2121	66.9977	66.7998	20.2469	19.8779	18.5428	20.9168	19.1219	24.1595	26.2111	26.5826
6	18.2918	66.2104	66.8	66.9798	20.0695	19.9178	18.4842	20.8212	19.1219	24.0951	26.2102	26.9
6.1	18.2903	66.3021	66.9977	66.7998	20.2469	19.878	18.5428	20.912	19.1539	24.1595	26.1221	26.8999
6.2	18.2901	66.301	66.8	66.978	20.0695	19.9178	18.5428	20.9718	19.1615	24.0951	26.1231	26.9999
6.3	18.2912	66.051	66.4998	66.7998	20.2469	19.878	18.4842	20.4918	19.1539	24.1595	26.2101	27
6.4	18.2914	66.0512	66.8	66.9798	20.0695	19.9178	18.2648	20.9717	19.6154	24.0951	26.21	27
6.5	18.2929	66.3011	66.9976	66.7998	20.2469	19.8779	18.4842	20.9176	19.1539	24.3119	26.1231	26.9
6.6	18.2918	66.071	66.4998	66.978	20.0695	19.9178	18.5428	20.4912	19.1219	24.0951	26.0312	26.874
6.7	18.2929	66.073	66.9978	66.7998	20.2469	19.878	18.4842	20.9172	19.1219	24.0951	26.2601	26.874
6.8	18.2921	66.0504	66.4998	66.978	20.0695	19.9178	18.5428	20.4124	19.1539	24.1109	26.123	26.8795
6.9	18.2921	66.051	66.998	66.9791	20.2469	19.8779	18.4842	20.9179	19.1219	24.0952	26.2601	26.8788
7	18.2913	66.041	66.4998	66.978	20.0695	19.9178	18.5428	20.4912	19.2999	24.1109	26.0311	26.8736
7.1	18.2913	66.041	66.9978	66.7998	20.2469	19.8779	18.4842	20.9173	19.19	24.0952	26.0326	26.8736
7.2	18.2912	66.207	66.4998	66.978	20.0695	19.6879	18.5428	20.4918	19.2994	24.1109	26.2	26.8736
7.3	18.2913	66.207	66.9975	66.7998	20.2469	19.8779	18.4842	20.9179	19.1899	24.0952	26.26	26.876
7.4	18.2948	66.0404	66.8	66.978	20.2469	19.6879	18.5428	20.9712	19.2993	24.1109	26.121	26.8736
7.5	18.2911	66.041	66.9978	66.7998	20.0695	19.6879	18.4842	20.918	19.1899	24.0951	26.1201	26.874
7.6	18.2711	66.041	66.8	66.8998	20.2469	19.8779	18.5428	20.9717	19.2917	24.1109	26.1221	26.9
7.7	18.2913	66.0412	66.9976	66.7998	20.0695	19.9178	18.4842	20.9176	19.1892	24.0952	26.2112	26.8736
7.8	18.2913	66.0412	66.8	66.898	20.2469	19.8779	18.5428	20.9718	19.2916	24.7096	26.0311	26.8736
7.9	18.2912	66.0151	66.9978	66.9791	20.0693	19.6879	18.4842	20.9179	19.1892	24.0951	26.0111	26.956
8	18.2912	66.057	66.8	66.9798	20.1541	19.8779	18.5428	20.9718	19.2916	24.111	26.1211	26.9
8.1	18.2912	66.0573	66.9975	66.7998	20.0695	19.6879	18.4842	20.9178	19.1532	24.0952	26.0312	26.288
8.2	18.2912	66.0212	66.8	66.978	20.2469	19.5088	18.2648	20.9717	19.2916	24.1599	26.1211	26.2687
8.3	18.2911	66.0213	66.995	66.7998	20.0693	19.8779	18.4842	20.9145	19.2916	24.0952	26.1202	26.9
8.4	18.2893	66.0701	66.8	66.978	20.2907	19.5088	18.2648	20.9718	19.1521	24.1595	26.0301	26.874
8.5	18.2011	66.0701	66.9976	66.979	20.0693	19.8779	18.2648	20.9175	19.2916	24.0991	26.121	26.288
8.6	18.2211	66.1221	66.8	66.978	20.2907	19.9178	18.4842	20.9717	19.1532	24.1599	26.1213	26.5999
8.7	18.2921	66.122	66.9975	66.7998	20.0693	19.9178	18.5428	20.9175	19.4297	24.0951	26.2101	26.816
8.8	18.2913	66.122	66.8	66.9798	20.2907	19.8779	18.4842	20.9714	19.291	24.1599	26.1212	26.8787
8.9	18.2915	66.07	66.9975	66.7998	20.0693	19.9178	18.5428	20.9172	19.1527	24.0951	26.1232	26.9
9	18.2919	66.07	66.8	66.978	20.1541	19.878	18.4842	20.9718	19.2964	24.1595	26.2601	26.993
9.1	18.2903	66.07	66.9977	66.7998	20.0693	19.9178	18.5428	20.9169	19.1526	24.0952	26.2116	26.873
9.2	18.2912	66.07	66.8	66.978	20.1541	19.8779	18.4842	20.9718	19.2962	24.1595	26.0301	26.8699
9.3	18.2925	66.011	66.9976	66.7998	20.0693	19.9178	18.5428	20.9175	19.1521	24.099	26.1216	26.8799
9.4	18.2913	66.0572	66.8	66.978	20.1541	19.8779	18.4842	20.9718	19.2915	24.1599	26.1212	26.818
9.5	18.2912	66.057	66.9974	66.7998	20.0693	19.6879	18.5428	20.9174	19.1521	24.0952	26.0011	26.888
9.6	18.2921	66.05	66.4998	66.8998	20.1541	19.877	18.4842	20.4912	19.2915	24.6516	26.1231	26.9998
9.7	18.2911	66.011	66.995	66.7998	20.0542	19.5088	18.5428	20.9189	19.1892	24.0991	26.1211	26.876
9.8	18.2918	66.0111	66.8	66.8998	20.1541	19.8779	18.5428	20.9718	19.2942	24.111	26.0313	26.9
9.9	18.2912	66.0111	66.9975	66.7998	20.0625	19.5088	18.5428	20.9175	19.1532	24.0951	26.1231	26.896
10	18.2912	66.011	66.8	66.7998	20.2469	19.877	18.4842	20.9718	19.2943	24.3119	26.1211	26.8956
10.1	18.2791	66.0112	66.9978	66.7998	20.0469	19.5088	18.5428	20.918	19.1524	24.1109	26.123	26.896
10.2	18.2872	66.011	66.8	66.7998	20.1545	19.8765	18.4842	20.9717	19.2233	24.1382	26.121	26.8996
mean 5	18.2437	66.0891	66.8413	66.887	20.1578	19.8138	18.4926	20.7602	19.2233	24.1382	26.1188	26.8707
