# Supplementary material for: Detection of rabies virus via exciton energy transfer between CdTe quantum dots and Au nanoparticles
Source: Front Vet Sci. 2022 Dec 22;9:1079916. doi: 10.3389/fvets.2022.1079916 (PMC9813487; doi:10.3389/fvets.2022.1079916)
Supplement: Supplementary file 2 [file Data_Sheet_2.ZIP]

Archive with 6 entries (5 files):
- Explanation of the raw image for Figure 6 PCR-2/Explanation of PCR-2.docx
- Explanation of the raw image for Figure 6 PCR-2/Explanation of PCR-2.pdf
- Explanation of the raw image for Figure 6 PCR-2/Figure 1.tif
- Explanation of the raw image for Figure 6 PCR-2/Figure 2.tif
- Explanation of the raw image for Figure 6 PCR-2/Figure 3.tif
- Explanation of the raw image for Figure 6 PCR-2/
